# Supplementary material for: Single-cell transcriptomic profiling of human pancreatic islets reveals genes responsive to glucose exposure over 24 hours
Source: bioRxiv. 2023 Jul 17:2023.06.06.543931. Originally published 2023 Jun 8. Preprint. [Version 2] doi: 10.1101/2023.06.06.543931 (PMC10274787; doi:10.1101/2023.06.06.543931)
Supplement: Supplement 2 [file media-2.xlsx]

## Sheet: previous_study_intersection
Ensembl gene ID	Study	HGNC gene symbol	BvH	Continuous Glucose	Continuous Time:Glucose Interaction
ENSG00000088992	PMID:28882899 normoglycemic donors	ACTB	Beta:1,2,4,8,12,24;Acinar:2,4,8,12;Ductal:1,4,12;Gamma:8;Alpha:1,2,4,8,12,24;	Acinar,Beta	Beta
ENSG00000145050	PMID:28882899 normoglycemic donors	ADCYAP1	Beta:2,4,8,12,24;	Beta	Beta
ENSG00000165272	PMID:28882899 normoglycemic donors	ADRM1	Ductal:4,8;
ENSG00000188229	PMID:28882899 normoglycemic donors	AHCYL1	Ductal:2,12,24;
ENSG00000137207	PMID:28882899 normoglycemic donors	AKR1A1	Ductal:12;Acinar:2,4,8,12,24;
ENSG00000157992	PMID:28882899 normoglycemic donors	AKR7A2	Alpha:2,12,24;
ENSG00000172531	PMID:28882899 normoglycemic donors	ALDH3A2	Ductal:1,8,24;
ENSG00000116898	PMID:28882899 normoglycemic donors	ALKBH7	Beta:1,12,24;Alpha:1,2,4,8,12,24;Ductal:2,8,12;Delta:8,24;Gamma:2,4,12,24;Acinar:8,12,24;	Beta	Beta
ENSG00000120725	PMID:28882899 normoglycemic donors	ANAPC11	Beta:1,2,4,8,12,24;Alpha:2,4,8,12,24;Ductal:4,8,12,24;Gamma:8;Acinar:4,8,12,24;	Beta	Beta
ENSG00000108639	PMID:28882899 normoglycemic donors	ANAPC16	Beta:1,2,4,8,12,24;Alpha:2,4,8,12,24;Ductal:2,4,8,12,24;Delta:1,2;Acinar:2,4,8,12,24;Gamma:4,12;	Beta,Delta	Beta
ENSG00000105518	PMID:28882899 normoglycemic donors	ANKRD12	Beta:1,2,4,8,12,24;Alpha:1,2,4,8,12,24;Ductal:8,12,24;	Alpha,Beta,Delta,Gamma	Beta
ENSG00000108829	PMID:28882899 normoglycemic donors	ANXA11	Acinar:8,24;Alpha:2,4,8,12,24;Ductal:1;	Acinar
ENSG00000165280	PMID:28882899 normoglycemic donors	ANXA2	Beta:2,4,8,12,24;Acinar:4,24;Ductal:24;Alpha:2,8,12,24;	Acinar,Beta	Alpha,Beta
ENSG00000077549	PMID:28882899 normoglycemic donors	ANXA5	Beta:1,2,4,8,12,24;Ductal:1;Delta:4,8,12;Gamma:12,24;Acinar:24;Alpha:1,8,12,24;	Beta	Beta
ENSG00000189159	PMID:28882899 normoglycemic donors	AOPEP	Beta:1,2,4,8,12,24;	Beta	Beta
ENSG00000117448	PMID:28882899 hyperglycemic donors	AOPEP	Beta:1,2,4,8,12,24;	Beta	Beta
ENSG00000185475	PMID:28882899 normoglycemic donors	AP2S1	Beta:1,2,4,8,12,24;Ductal:8,12,24;Acinar:8,12,24;Alpha:8,12,24;	Beta	Beta
ENSG00000130202	PMID:28882899 normoglycemic donors	APRT	Beta:1,2,4,8,12,24;Ductal:12,24;Gamma:12;Alpha:2,4,8,12,24;Delta:2;	Beta	Acinar,Alpha
ENSG00000169223	PMID:28882899 normoglycemic donors	AQP3	Delta:2,4,8,12;
ENSG00000198171	PMID:28882899 normoglycemic donors	ARF4	Beta:1,2,4,8,12,24;Ductal:8,12;Delta:8,12;	Beta	Beta
ENSG00000109610	PMID:28882899 normoglycemic donors	ARHGDIA	Ductal:8,12,24;
ENSG00000143878	PMID:28882899 normoglycemic donors	ARL2	Beta:1,2,12,24;Delta:12,24;Alpha:2,4,12,24;Ductal:12,24;	Beta	Beta,Delta
ENSG00000123989	PMID:28882899 normoglycemic donors	ARPC1B	Ductal:4,12;
ENSG00000158716	PMID:28882899 normoglycemic donors	ARPC2	Beta:1,2,4,8,12,24;Ductal:2,4,8,12;Delta:4,8,12,24;Gamma:4,8,12;Acinar:2,4,8,12,24;Alpha:1,2,4,8,12,24;	Beta	Beta
ENSG00000221869	PMID:28882899 normoglycemic donors	ARPC3	Beta:1,2,4,8,12,24;Acinar:4,8,12,24;Alpha:1,2,8,12,24;Ductal:1,4,8,24;Gamma:24;	Beta,Delta	Alpha,Beta
ENSG00000110092	PMID:28882899 normoglycemic donors	ARPC4	Ductal:8,12;
ENSG00000129235	PMID:28882899 normoglycemic donors	ASAH1	Beta:1,2,4,8,12,24;Alpha:24;Ductal:2,12,24;Gamma:8;	Alpha,Beta	Alpha,Beta,Delta
ENSG00000145912	PMID:28882899 normoglycemic donors	ATP1B1	Beta:1,2,4,8,12,24;Acinar:4;Ductal:8,12;Alpha:2,4,8,12,24;Gamma:1,2;Delta:24;	Acinar,Beta,Ductal	Acinar,Beta,Gamma
ENSG00000114354	PMID:28882899 normoglycemic donors	ATP5F1A	Beta:1,2,4,8,12,24;Acinar:12,24;Alpha:4,8,12;Ductal:12,24;Delta:24;Gamma:24;	Beta	Beta
ENSG00000166337	PMID:28882899 normoglycemic donors	ATP5F1B	Beta:1,2,4,8,12,24;Alpha:2,4,8,12,24;Ductal:2;Acinar:2,8,12,24;Gamma:1;Delta:8;	Alpha,Beta	Beta
ENSG00000130429	PMID:28882899 normoglycemic donors	ATP5F1D	Beta:1,2,4,8,12,24;Ductal:12,24;Acinar:12;Alpha:2,4,8,12,24;	Beta	Alpha,Beta
ENSG00000138069	PMID:28882899 normoglycemic donors	ATP5IF1	Alpha:1,2,4,8,12,24;Beta:1,2,8,12,24;Acinar:4,8,12,24;Delta:8,12;Ductal:2,4,12,24;Gamma:8,12,24;	Beta	Alpha,Beta,Delta
ENSG00000163694	PMID:28882899 normoglycemic donors	ATP5MC1	Beta:1,2,4,8,12,24;Ductal:8,12,24;Delta:12,24;Gamma:8,12;Acinar:2,4,8,12,24;Alpha:1,2,4,8,12,24;	Beta	Acinar,Alpha,Beta
ENSG00000079462	PMID:28882899 normoglycemic donors	ATP5MC3	Beta:1,2,4,8,12,24;Ductal:8,12,24;Acinar:2,12;Alpha:1,2,4,8,12,24;	Beta	Acinar,Alpha,Beta,Delta
ENSG00000197858	PMID:28882899 normoglycemic donors	ATP5ME	Acinar:1,2,4,8,12,24;Alpha:1,2,4,8,12,24;Beta:1,4,8,12;Ductal:1,2,4,8,12,24;Delta:1,2,4,8,12,24;Gamma:1,4,8,12,24;	Acinar,Alpha,Beta,Delta,Ductal	Acinar,Alpha,Beta,Delta,Ductal
ENSG00000055950	PMID:28882899 normoglycemic donors	ATP5MF	Alpha:1,2,4,8,12,24;Beta:1,2,4,8,12,24;Acinar:1,2,4,8,12,24;Ductal:2,4,8,12,24;Delta:8,12;Gamma:1,4,8,12,24;	Acinar,Beta,Ductal	Alpha,Beta
ENSG00000143384	PMID:28882899 normoglycemic donors	ATP5PD	Beta:1,2,4,8,12,24;Ductal:2,12,24;Acinar:8,12,24;Alpha:1,2,4,8,12,24;Delta:12;	Beta	Beta
ENSG00000159166	PMID:28882899 normoglycemic donors	ATP5PF	Alpha:1,2,4,8,12,24;Beta:1,2,4,8,12,24;Acinar:2,4,8,12,24;Ductal:8,12,24;Delta:4,24;	Beta	Acinar,Beta
ENSG00000172590	PMID:28882899 normoglycemic donors	AURKAIP1	Alpha:2,4,8;Beta:1,2,4,8,12,24;Ductal:12,24;Delta:12,24;Acinar:4;	Beta
ENSG00000148450	PMID:28882899 normoglycemic donors	B2M	Beta:4,8,12,24;Alpha:1,2,4,8,12,24;Delta:12;Acinar:2,8,24;Gamma:1,2,4;	Beta
ENSG00000126247	PMID:28882899 normoglycemic donors	BAG1	Alpha:1,2,4,8,12,24;Beta:1,2,4,8,12,24;Acinar:4,8,12,24;Ductal:8,12;Delta:1,2,4,8,12;Gamma:2;	Acinar,Beta	Acinar,Beta
ENSG00000173457	PMID:28882899 normoglycemic donors	BCAP31	Ductal:8,12,24;Alpha:2,4;
ENSG00000165283	PMID:28882899 normoglycemic donors	BEX3	Beta:1,2,4,12,24;Alpha:1,2,4,8,12,24;Ductal:8,12,24;Delta:8,12,24;Gamma:8,12,24;	Alpha,Beta	Beta,Delta
ENSG00000188290	PMID:28882899 normoglycemic donors	BLVRB	Ductal:8,12,24;Acinar:4,8,12,24;	Ductal	Acinar
ENSG00000026508	PMID:28882899 normoglycemic donors	BNIP3L	Beta:2,4,8,12,24;Alpha:1,2,4,8,12,24;Gamma:24;	Alpha,Beta	Alpha,Beta
ENSG00000025708	PMID:28882899 normoglycemic donors	BSG	Beta:1,2,4,8,12,24;Alpha:1,2,4,12,24;Ductal:8,12,24;Acinar:2,4,8,12,24;Gamma:1,4;	Beta	Beta
ENSG00000100300	PMID:28882899 normoglycemic donors	C12orf57	Beta:1,2,4,8,12,24;Ductal:2,12,24;Delta:24;Gamma:24;Acinar:4,24;Alpha:4,8,12,24;	Beta
ENSG00000130706	PMID:28882899 normoglycemic donors	C12orf75	Beta:1,2,4,8,12,24;Alpha:2,4,8,12,24;Gamma:1,2,4,24;	Beta	Beta
ENSG00000104886	PMID:28882899 normoglycemic donors	C1orf122	Beta:1,2,4,8,12,24;Delta:1,12;Alpha:2,4,8,12,24;	Beta	Beta
ENSG00000128283	PMID:28882899 normoglycemic donors	C1QBP	Beta:1,2,4,8,12,24;Alpha:1,8,12,24;Ductal:8,12,24;Acinar:8;	Acinar,Alpha	Alpha,Beta
ENSG00000100142	PMID:28882899 normoglycemic donors	C4orf3	Beta:1,2,4,8,12,24;Acinar:4,8,12,24;Alpha:1,2,4,8,12,24;Ductal:2,4,12,24;Delta:12,24;	Acinar,Alpha,Beta,Ductal	Acinar,Alpha,Beta,Ductal
ENSG00000100243	PMID:28882899 normoglycemic donors	C4orf48	Beta:1,4,8,12,24;Alpha:1,2,4,8,12,24;Ductal:2,4,8,12,24;Delta:2,4,8,12,24;Gamma:8,12,24;	Beta,Ductal	Alpha,Beta
ENSG00000215021	PMID:28882899 normoglycemic donors	CALR	Beta:1,2,8,12,24;Acinar:4,8,12,24;Ductal:8,12,24;Gamma:24;Alpha:2,4,8,12,24;	Acinar,Beta	Acinar,Beta
ENSG00000141522	PMID:28882899 normoglycemic donors	CAMLG	Beta:1,2,4,8,12,24;Gamma:1,2,4;Alpha:1,2,4,8,12,24;	Beta	Beta
ENSG00000168928	PMID:28882899 normoglycemic donors	CANX	Beta:1,2,4,8,12,24;Ductal:2,12,24;Delta:2,4,8,12,24;Gamma:2,4,8,12,24;Acinar:12,24;Alpha:2,8,12,24;	Beta,Ductal	Beta
ENSG00000125991	PMID:28882899 normoglycemic donors	CAPN1	Ductal:1,12;
ENSG00000102316	PMID:28882899 normoglycemic donors	CAPNS1	Ductal:8;
ENSG00000149418	PMID:28882899 normoglycemic donors	CAPZB	Ductal:8,24;Gamma:8,24;Alpha:8,12,24;
ENSG00000180992	PMID:28882899 normoglycemic donors	CAV2	Ductal:4,8;
ENSG00000119421	PMID:28882899 normoglycemic donors	CCDC107	Alpha:1,2,4,8,12,24;		Alpha
ENSG00000122034	PMID:28882899 normoglycemic donors	CCL2	Ductal:2,8,12,24;	Ductal
ENSG00000168710	PMID:28882899 normoglycemic donors	CCN1	Ductal:12,24;
ENSG00000242265	PMID:28882899 normoglycemic donors	CCND1	Ductal:2,4,8,12,24;
ENSG00000171345	PMID:28882899 normoglycemic donors	CCT2	Ductal:2,4,8,12,24;
ENSG00000150779	PMID:28882899 normoglycemic donors	CCT3	Beta:1,2,8,12,24;Ductal:2,4,8;Gamma:4,8,12,24;Acinar:4,8,12,24;Alpha:1,2,4,8,12,24;	Beta	Beta
ENSG00000106538	PMID:28882899 normoglycemic donors	CCT7	Alpha:1,2,4,12;	Alpha
ENSG00000130545	PMID:28882899 normoglycemic donors	CD151	Beta:1,2,8,12,24;Ductal:1,2,8,12,24;Gamma:8,24;Acinar:8,12,24;Alpha:2,4,8,12,24;
ENSG00000205544	PMID:28882899 normoglycemic donors	CD24	Acinar:2;Ductal:4,12,24;		Acinar
ENSG00000099901	PMID:28882899 normoglycemic donors	CD44	Ductal:2,4,12;Acinar:8,24;
ENSG00000113282	PMID:28882899 normoglycemic donors	CD46	Alpha:2,4,8,12,24;Ductal:1,2;Gamma:8,24;	Alpha,Ductal	Alpha
ENSG00000107872	PMID:28882899 normoglycemic donors	CD47	Alpha:1,4,12,24;Ductal:2,4,24;Acinar:4,8,12,24;	Alpha	Alpha
ENSG00000213722	PMID:28882899 normoglycemic donors	CD63	Beta:1,2,8,12,24;Alpha:8,12,24;Ductal:1,2,4,8,12;Delta:2,4,8,12,24;Gamma:2,4,8,12,24;Acinar:2,4,8,12,24;	Alpha,Beta,Delta	Beta
ENSG00000130733	PMID:28882899 normoglycemic donors	CD74	Ductal:4,24;
ENSG00000177697	PMID:28882899 normoglycemic donors	CD81	Beta:1,2,4,8,12,24;Ductal:8,24;Alpha:2,4,8,12,24;Gamma:24;	Beta	Beta
ENSG00000130313	PMID:28882899 normoglycemic donors	CD9	Ductal:1,2,4,8,12,24;Delta:8,12,24;	Delta
ENSG00000163347	PMID:28882899 normoglycemic donors	CDC37	Ductal:12;
ENSG00000105854	PMID:28882899 normoglycemic donors	CDC42EP1	Ductal:2,4,24;
ENSG00000060138	PMID:28882899 normoglycemic donors	CDKN1C	Beta:2,4,8,12,24;	Beta	Beta
ENSG00000105401	PMID:28882899 normoglycemic donors	CEBPD	Acinar:1,4,8,12,24;
ENSG00000149923	PMID:28882899 normoglycemic donors	CFL1	Beta:8,12,24;Gamma:1,12;Ductal:1,4,8,12,24;Acinar:8,12,24;Alpha:1,2,4,8,12,24;	Alpha,Beta	Alpha,Beta,Ductal
ENSG00000168894	PMID:28882899 normoglycemic donors	CHCHD10	Beta:1,2,4,8,12,24;Alpha:2,4,8,12,24;Ductal:2,4,8,12,24;Delta:2,12,24;Gamma:4;Acinar:1,12,24;	Beta,Ductal	Acinar,Alpha,Beta
ENSG00000084623	PMID:28882899 normoglycemic donors	CHCHD2	Beta:1,2,4,8,12,24;Acinar:8,12;Alpha:2,4,8,12,24;Ductal:8,12,24;Delta:4,24;	Beta	Alpha,Beta
ENSG00000176101	PMID:28882899 normoglycemic donors	CHD9	Delta:2,4,12;Gamma:2,4,8,12,24;Alpha:2,4,12,24;
ENSG00000179862	PMID:28882899 normoglycemic donors	CHMP2A	Beta:1,2,4,8,12,24;Acinar:8,12,24;Ductal:24;Alpha:1,2,4,8,12,24;	Alpha,Beta	Acinar,Alpha
ENSG00000124155	PMID:28882899 normoglycemic donors	CHP1	Ductal:4,8,12;
ENSG00000134873	PMID:28882899 normoglycemic donors	CHPF	Beta:1,2,4,8,12,24;
ENSG00000157916	PMID:28882899 normoglycemic donors	CIAO2B	Beta:1,2,4,8,12,24;Delta:24;Gamma:24;Acinar:2,24;Alpha:1,2,4,8,12,24;Ductal:2;	Beta	Alpha
ENSG00000168385	PMID:28882899 normoglycemic donors	CIRBP	Beta:1,2,4,24;Alpha:1,2,8,12,24;Delta:24;Ductal:12,24;Gamma:24;Acinar:12,24;	Alpha,Beta,Delta	Beta,Delta
ENSG00000163541	PMID:28882899 normoglycemic donors	CITED4	Ductal:2,4,8,12,24;
ENSG00000185825	PMID:28882899 normoglycemic donors	CKB	Beta:1,2,4,8,12,24;Alpha:1,4,8,12,24;Ductal:4,8,12,24;Gamma:12;	Beta	Alpha,Beta
ENSG00000188643	PMID:28882899 normoglycemic donors	CLDN1	Ductal:4,8,12,24;
ENSG00000146038	PMID:28882899 normoglycemic donors	CLDN10	Ductal:1,2,8,12,24;
ENSG00000105971	PMID:28882899 normoglycemic donors	CLDN3	Beta:1,2,4,8,12,24;Alpha:4,12,24;Ductal:2,4,8,12,24;	Beta	Alpha,Beta
ENSG00000014216	PMID:28882899 normoglycemic donors	CLDN4	Acinar:4,8,12,24;Ductal:2,8,12;	Acinar
ENSG00000078401	PMID:28882899 normoglycemic donors	CLDN7	Beta:1,2,4,8,12,24;Acinar:4,8,12,24;Ductal:1,4,8,12,24;Gamma:4,8,12,24;Alpha:1,2,4,8,12,24;	Beta	Beta
ENSG00000172366	PMID:28882899 normoglycemic donors	CLIC1	Beta:1,2,4,8,12,24;Alpha:1,2,4,8,12,24;Acinar:2,4,8,12,24;Ductal:1,2,4,8,12,24;Delta:2,4,8,12,24;Gamma:2,4,8,12,24;	Alpha,Beta	Beta
ENSG00000159210	PMID:28882899 normoglycemic donors	CLINT1	Ductal:2,8;
ENSG00000047849	PMID:28882899 normoglycemic donors	CLTB	Beta:1,2,4,8,12,24;Alpha:8,12,24;Ductal:24;Gamma:12;Acinar:4,8,12,24;	Acinar	Beta,Ductal
ENSG00000100867	PMID:28882899 normoglycemic donors	CMPK1	Beta:1,2,8,12,24;Ductal:4,8,12;Acinar:12,24;Gamma:8;	Beta
ENSG00000183255	PMID:28882899 normoglycemic donors	CMTM8	Beta:1,2,4,8,12,24;Alpha:1,4,8,12,24;Gamma:1,4,8,12,24;	Beta	Alpha
ENSG00000128309	PMID:28882899 normoglycemic donors	COA3	Beta:1,2,4,8,12,24;Gamma:4;Acinar:4,12,24;Alpha:2,4,8,12;	Beta	Beta
ENSG00000019582	PMID:28882899 normoglycemic donors	COMT	Ductal:4,12,24;Gamma:8;Acinar:8,12,24;Alpha:1,2,4,8,12,24;	Acinar	Alpha
ENSG00000118785	PMID:28882899 normoglycemic donors	COMTD1	Acinar:4,8,12,24;Alpha:1,4,8,12,24;Ductal:2,8,12,24;Gamma:1;	Alpha	Acinar,Alpha
ENSG00000080493	PMID:28882899 normoglycemic donors	COPE	Beta:8,12,24;Ductal:8,12,24;Acinar:2,8,24;Alpha:1,2,4,12,24;	Beta	Alpha,Beta
ENSG00000147676	PMID:28882899 normoglycemic donors	COPS6			Alpha
ENSG00000196878	PMID:28882899 normoglycemic donors	COPS9	Alpha:1,2,4,8,12,24;Beta:2,4,8,12;Delta:8,12,24;Ductal:2,4,8,12,24;Gamma:4,8,24;Acinar:1,2,4,8,12,24;	Acinar,Alpha,Beta,Delta,Ductal	Beta
ENSG00000102898	PMID:28882899 normoglycemic donors	COPZ1	Beta:2,4,8,12,24;Alpha:1,2,4,8,12,24;Ductal:2,12,24;Delta:8,12,24;Gamma:1,8,12;	Alpha	Alpha,Beta
ENSG00000173801	PMID:28882899 normoglycemic donors	COX5A	Beta:4,8,12,24;Alpha:8;Ductal:12,24;Gamma:4;Acinar:8,24;	Beta	Acinar,Alpha,Beta,Delta
ENSG00000197324	PMID:28882899 normoglycemic donors	COX5B	Beta:1,8,12,24;Acinar:2,4,8,12,24;Ductal:2,4,8,12,24;Alpha:1,2,4,8,12;Gamma:8;	Beta,Delta	Acinar,Beta
ENSG00000137673	PMID:28882899 normoglycemic donors	COX6A1	Beta:1,2,4,8,12,24;Acinar:2,4,8,12;Ductal:12,24;Gamma:8,24;Alpha:1,2,4,8,12,24;	Beta	Alpha,Delta
ENSG00000127884	PMID:28882899 normoglycemic donors	COX6B1	Beta:8,12,24;Acinar:1,2,4,8,12;Alpha:1,2,4,8,12,24;Ductal:2,4,8,12,24;Delta:1,2,4,8,12,24;Gamma:1,4,8,12,24;	Alpha,Beta,Delta	Alpha,Beta,Ductal
ENSG00000126768	PMID:28882899 normoglycemic donors	COX7A2L	Beta:1,2,4,8;Alpha:2,8,12,24;Ductal:2,4,8,12,24;Acinar:2,4,8,12;	Beta,Delta	Beta
ENSG00000172922	PMID:28882899 normoglycemic donors	COX7B	Alpha:1,2,4,8,12,24;Beta:2,8,12,24;Acinar:1,2,4,8,12,24;Ductal:2,4,8,12,24;Delta:8,12,24;Gamma:8,12;	Acinar,Beta	Alpha
ENSG00000166226	PMID:28882899 normoglycemic donors	COX7C	Alpha:1,2,4,8,12;Beta:1,4,8;Acinar:1,2,4,8,12,24;Ductal:1,2,4,8,12,24;Delta:1,2,4,8,12,24;Gamma:1,4,8;	Acinar,Alpha,Beta,Delta	Alpha,Beta
ENSG00000163739	PMID:28882899 normoglycemic donors	COX8A	Beta:1,2,8,12,24;Acinar:1,2,4,8,12,24;Alpha:1,2,4,8,12,24;Ductal:4,8,12,24;Delta:2,4,8,12,24;Gamma:8,12;	Beta	Alpha
ENSG00000143321	PMID:28882899 normoglycemic donors	CRB3	Ductal:4,12,24;
ENSG00000168090	PMID:28882899 normoglycemic donors	CRYAB	Ductal:4,8,12,24;		Ductal
ENSG00000103811	PMID:28882899 normoglycemic donors	CSDE1	Beta:1,2,4,8,12,24;Delta:12,24;Alpha:1,2,8,12,24;Acinar:12,24;	Beta,Delta	Beta
ENSG00000129538	PMID:28882899 normoglycemic donors	CSRP1	Ductal:4,8,12,24;		Ductal
ENSG00000100216	PMID:28882899 normoglycemic donors	CSTB	Beta:1,2,4,8,12;Ductal:2,8,12,24;Acinar:4,12,24;Delta:8;Alpha:8,12,24;Gamma:12;	Acinar,Beta,Delta,Ductal	Acinar,Alpha,Beta,Delta
ENSG00000231925	PMID:28882899 normoglycemic donors	CTRB1	Acinar:12,24;	Acinar
ENSG00000242372	PMID:28882899 normoglycemic donors	CTRB2	Acinar:8,24;
ENSG00000167748	PMID:28882899 normoglycemic donors	CTRC	Acinar:12,24;	Acinar
ENSG00000130513	PMID:28882899 normoglycemic donors	CTSH	Ductal:8;
ENSG00000164266	PMID:28882899 normoglycemic donors	CTSZ	Alpha:8,12,24;Ductal:2,4;		Alpha
ENSG00000109736	PMID:28882899 normoglycemic donors	CXCL1	Ductal:1,2,4,8,12,24;
ENSG00000104870	PMID:28882899 normoglycemic donors	CXCL16	Ductal:2,8,12;
ENSG00000184983	PMID:28882899 normoglycemic donors	CYB5A	Ductal:2,4,8,12,24;Acinar:12;	Acinar	Beta
ENSG00000149084	PMID:28882899 normoglycemic donors	CYB5R3	Ductal:12;
ENSG00000041357	PMID:28882899 normoglycemic donors	CYBA	Acinar:8,12,24;Ductal:8,12,24;	Acinar,Ductal
ENSG00000165264	PMID:28882899 normoglycemic donors	CYC1	Alpha:1,2,4,8,12,24;Ductal:2,8,12,24;	Alpha
ENSG00000099282	PMID:28882899 normoglycemic donors	CYCS	Beta:1,2,4,8,12,24;Ductal:2,4,8,12,24;Delta:8,12,24;Gamma:1,2,4,8,12,24;Alpha:1,2,4,8,12,24;	Beta	Alpha,Beta
ENSG00000072210	PMID:28882899 normoglycemic donors	DAD1	Beta:2,4,8,12,24;Alpha:1,2,4,8,12,24;Ductal:8,12,24;Acinar:12,24;	Beta,Ductal	Alpha,Beta
ENSG00000172889	PMID:28882899 normoglycemic donors	DCDC2	Ductal:1,8,12,24;
ENSG00000144959	PMID:28882899 normoglycemic donors	DCTPP1	Ductal:2,12,24;	Ductal
ENSG00000135930	PMID:28882899 normoglycemic donors	DDAH2	Ductal:8,12,24;
ENSG00000142871	PMID:28882899 normoglycemic donors	DDIT3	Beta:1,4,8,12,24;Gamma:4,8,12,24;	Beta,Gamma	Beta
ENSG00000163683	PMID:28882899 normoglycemic donors	DDOST	Beta:1,2,4,8,12,24;Ductal:8,24;Gamma:24;Acinar:8,12,24;Alpha:2,4,8,12,24;Delta:8,24;	Beta	Beta
ENSG00000053371	PMID:28882899 normoglycemic donors	DDRGK1	Alpha:2,4,8;Ductal:8,12,24;
ENSG00000187446	PMID:28882899 normoglycemic donors	DEFB1	Ductal:2,4,8,12,24;		Ductal
ENSG00000161921	PMID:28882899 normoglycemic donors	DGUOK	Beta:1,2,4,8,12,24;Alpha:1,2,4,8,12,24;	Beta	Alpha,Beta
ENSG00000141934	PMID:28882899 normoglycemic donors	DHRS2	Delta:24;
ENSG00000171747	PMID:28882899 normoglycemic donors	DNAJA1	Beta:1,2,4,8,12,24;Alpha:1,2,4,8,12,24;Ductal:1,2,8,12,24;Delta:2,4,8,12,24;Gamma:4,8,12,24;	Acinar,Beta,Delta,Ductal
ENSG00000108679	PMID:28882899 normoglycemic donors	DNAJB9	Beta:1,2,4,8,12,24;Delta:2,8;	Beta	Beta
ENSG00000128641	PMID:28882899 normoglycemic donors	DNAJC12	Beta:1,2,4,8,12,24;Alpha:1,2,4,8,12,24;Delta:2,4,8,12;	Beta	Alpha
ENSG00000143621	PMID:28882899 normoglycemic donors	DNAJC15	Acinar:4,8,12,24;Ductal:4,8;		Acinar
ENSG00000167543	PMID:28882899 normoglycemic donors	DNAJC3	Ductal:2,8;Gamma:24;	Alpha
ENSG00000241553	PMID:28882899 normoglycemic donors	DNPH1	Ductal:12;Acinar:2,4,8,24;		Acinar
ENSG00000135052	PMID:28882899 normoglycemic donors	DPM3	Alpha:1,2,4,8,12,24;		Alpha
ENSG00000185651	PMID:28882899 normoglycemic donors	DRAP1	Beta:1,2,4,8,12,24;Alpha:8;Gamma:24;Ductal:12;	Beta
ENSG00000164985	PMID:28882899 normoglycemic donors	DSP	Beta:1,2,4,8,12,24;Alpha:1,2,4,8,12,24;Ductal:1,2,4,8,12,24;Gamma:1,2,4,8,12,24;	Acinar,Beta	Alpha,Beta
ENSG00000111674	PMID:28882899 normoglycemic donors	DSTN	Beta:1,2,4,8,12,24;Delta:8,12,24;Acinar:8;Alpha:2,4,8,12,24;	Beta	Alpha,Beta
ENSG00000162552	PMID:28882899 normoglycemic donors	DUSP23	Ductal:8,12,24;Acinar:2,4,8,12,24;
ENSG00000054118	PMID:28882899 normoglycemic donors	ECH1	Acinar:8,24;Ductal:2,4,12,24;Alpha:2,4,8,12,24;		Ductal
ENSG00000171988	PMID:28882899 normoglycemic donors	ECHS1	Beta:1,2,4,8,24;Alpha:1,2,4,8,12,24;Ductal:12,24;
ENSG00000168118	PMID:28882899 normoglycemic donors	EDF1	Beta:1,2,4,8,12,24;Acinar:2,8,24;Ductal:24;Delta:4,12,24;Gamma:24;Alpha:1,8,24;	Beta	Beta
ENSG00000177200	PMID:28882899 normoglycemic donors	EDN1	Ductal:12;
ENSG00000133226	PMID:28882899 normoglycemic donors	EEF1A2	Alpha:2,8,12,24;Beta:2,4,12,24;	Beta	Alpha,Beta
ENSG00000116285	PMID:28882899 normoglycemic donors	EFHD2	Acinar:8,12,24;	Acinar
ENSG00000089289	PMID:28882899 normoglycemic donors	EGFL7	Alpha:2,4;
ENSG00000109046	PMID:28882899 normoglycemic donors	EIF3A	Acinar:1,2,4,8,12,24;Alpha:1,2,4,8,12,24;Ductal:2,4,12,24;Gamma:1,2,8,12,24;	Alpha,Beta,Delta	Alpha,Beta,Delta
ENSG00000213614	PMID:28882899 normoglycemic donors	EIF3E	Beta:2,8,12,24;Acinar:8,12,24;Delta:12,24;Ductal:12,24;Gamma:1,24;Alpha:1,4,8,12,24;	Beta,Delta	Beta,Delta
ENSG00000118482	PMID:28882899 normoglycemic donors	EIF3H	Beta:1,2,8;Delta:2,24;Ductal:8;Gamma:1,12,24;Acinar:1,8,12,24;Alpha:4,8,12,24;	Beta,Delta	Beta
ENSG00000272047	PMID:28882899 normoglycemic donors	EIF3I	Alpha:2,8,12,24;Ductal:12,24;Acinar:12,24;
ENSG00000047410	PMID:28882899 normoglycemic donors	EIF3L	Beta:1,2,4,8,12,24;Ductal:8,12,24;Acinar:1,2,4,12,24;Alpha:2,4,8,12,24;Gamma:1;	Beta	Beta
ENSG00000115524	PMID:28882899 normoglycemic donors	EIF4A2	Beta:2,4,8,12,24;Alpha:1,2,4,8,12,24;Ductal:8,12,24;Gamma:1,2,12,24;Acinar:2,8,12,24;	Alpha,Beta,Delta	Acinar,Alpha,Beta,Delta
ENSG00000108055	PMID:28882899 normoglycemic donors	EIF4B	Beta:1,2,4,8,12,24;Alpha:1,2,4,8,12,24;Delta:8,12,24;Ductal:2,4,8,12,24;Gamma:1,2,4,12,24;Acinar:12,24;	Acinar,Beta,Delta	Beta
ENSG00000087076	PMID:28882899 normoglycemic donors	EIF4E2	Ductal:2;
ENSG00000129116	PMID:28882899 normoglycemic donors	EIF4EBP1	Ductal:2,8,12,24;Acinar:2,4,8,12,24;	Acinar
ENSG00000116044	PMID:28882899 normoglycemic donors	EIF5A	Acinar:1,2,4,8,12,24;Ductal:8,12,24;		Acinar
ENSG00000156113	PMID:28882899 normoglycemic donors	EIF6	Ductal:1,4,8,24;
ENSG00000117155	PMID:28882899 normoglycemic donors	ELOB	Alpha:1,2,4,8,12,24;Beta:4,8,12,24;Acinar:1,2,4,8,12,24;Ductal:2,4,8,12,24;Delta:2,4,12;Gamma:4,8,12,24;	Acinar,Beta,Delta,Ductal	Beta
ENSG00000162552	PMID:28882899 normoglycemic donors	ENO2		Beta
ENSG00000122359	PMID:28882899 normoglycemic donors	EPCAM	Beta:1,2,4,8,12,24;Alpha:1,2,4,12,24;Ductal:1,2,4,8,12,24;Delta:2,4,8,12,24;Gamma:8,12,24;Acinar:4,8,12,24;	Delta	Alpha,Beta,Delta
ENSG00000184840	PMID:28882899 normoglycemic donors	ERGIC3	Ductal:24;
ENSG00000124570	PMID:28882899 normoglycemic donors	ERLEC1	Beta:1,4,8,12,24;Delta:2,4,24;Gamma:24;Alpha:2,4,8,12,24;	Beta	Beta
ENSG00000128228	PMID:28882899 hyperglycemic donors	ERLEC1	Beta:1,4,8,12,24;Delta:2,4,24;Gamma:24;Alpha:2,4,8,12,24;	Beta	Beta
ENSG00000118640	PMID:28882899 normoglycemic donors	ERRFI1	Ductal:4,8,12,24;
ENSG00000175756	PMID:28882899 normoglycemic donors	ETV1	Gamma:24;	Gamma
ENSG00000164825	PMID:28882899 hyperglycemic donors	ETV1	Gamma:24;	Gamma
ENSG00000125844	PMID:28882899 normoglycemic donors	EZR	Ductal:2,4;Gamma:2,4;Acinar:1,2,4,8;Alpha:2,4,8,12,24;	Alpha	Alpha
ENSG00000092010	PMID:28882899 normoglycemic donors	FAAP20	Beta:1,2,4,8,12,24;Alpha:2,4,8,12,24;	Beta
ENSG00000010278	PMID:28882899 normoglycemic donors	FAM174C	Alpha:8;	Alpha
ENSG00000183617	PMID:28882899 normoglycemic donors	FAU	Alpha:4,8,24;Beta:2,4,8,12,24;Acinar:8,12;Ductal:1,2,8,24;Gamma:8;	Beta,Delta	Beta
ENSG00000102580	PMID:28882899 normoglycemic donors	FBXL15	Gamma:4;
ENSG00000167004	PMID:28882899 normoglycemic donors	FCGRT	Alpha:1,2,4,12,24;
ENSG00000145730	PMID:28882899 normoglycemic donors	FKBP1A	Beta:1,2,4,8,12,24;Alpha:2,4,8,12,24;Ductal:2,4,12;Delta:2,12,24;Acinar:2,4,8,12;	Beta	Alpha,Beta
ENSG00000120675	PMID:28882899 normoglycemic donors	FKBP8	Alpha:1,2,4,8,12,24;Beta:2,4,8,12,24;Ductal:2,24;	Beta	Beta
ENSG00000179751	PMID:28882899 normoglycemic donors	FNIP2		Alpha	Alpha
ENSG00000111057	PMID:28882899 normoglycemic donors	FUNDC2	Ductal:12,24;Alpha:2,4,8,12,24;Beta:1,2,4,8,12,24;		Alpha
ENSG00000170043	PMID:28882899 normoglycemic donors	GAD2	Beta:1,2,4,8,12,24;Delta:8,12,24;	Beta	Beta
ENSG00000131871	PMID:28882899 hyperglycemic donors	GAD2	Beta:1,2,4,8,12,24;Delta:8,12,24;	Beta	Beta
ENSG00000228300	PMID:28882899 normoglycemic donors	GADD45GIP1	Alpha:2,8,12,24;Beta:1,4,8,12,24;Acinar:2,8,12;Ductal:12;	Acinar	Delta
ENSG00000189143	PMID:28882899 normoglycemic donors	GDF15	Ductal:2,4,8;Acinar:1,2,4,8,12,24;
ENSG00000013306	PMID:28882899 normoglycemic donors	GNAI1	Alpha:2,4,8,12,24;Gamma:2;	Alpha
ENSG00000165775	PMID:28882899 normoglycemic donors	GNG4	Beta:1,2,4,8,12,24;Alpha:2,4,8,12,24;	Beta	Alpha,Beta
ENSG00000137267	PMID:28882899 hyperglycemic donors	GNG4	Beta:1,2,4,8,12,24;Alpha:2,4,8,12,24;	Beta	Alpha,Beta
ENSG00000142089	PMID:28882899 normoglycemic donors	GNG5	Beta:1,2,4,8,12,24;Alpha:1,4,8,12,24;Delta:2,8,12,24;Ductal:8;Acinar:8,12;	Acinar,Beta	Beta,Delta
ENSG00000166145	PMID:28882899 normoglycemic donors	GOLM1	Ductal:2,8;
ENSG00000067167	PMID:28882899 normoglycemic donors	GPAA1	Alpha:1,2,4,8,12,24;
ENSG00000126756	PMID:28882899 normoglycemic donors	GSN	Beta:1,2,4,12;Ductal:1,4,8,12,24;Gamma:4,8,24;	Beta
ENSG00000198856	PMID:28882899 normoglycemic donors	GSTP1	Acinar:8,12,24;Ductal:1,4,8;Alpha:1,2,4,8,12,24;	Alpha	Acinar
ENSG00000239672	PMID:28882899 normoglycemic donors	GTF2H5	Ductal:2,4,8,12,24;
ENSG00000112667	PMID:28882899 normoglycemic donors	GTF3A	Ductal:8,12,24;Delta:8,12,24;Acinar:2,4,12;Alpha:12,24;
ENSG00000197747	PMID:28882899 normoglycemic donors	GTF3C6	Ductal:12;Acinar:4,8,12,24;Alpha:1,2,4,8,12;		Acinar,Alpha
ENSG00000152558	PMID:28882899 normoglycemic donors	GUK1	Beta:1,2,4,8,12,24;Ductal:24;Gamma:1,2;Acinar:4,8;Alpha:2,4,8,12,24;Delta:12,24;	Beta	Alpha
ENSG00000184076	PMID:28882899 normoglycemic donors	H2AFJ	Beta:1,2,4,8,12,24;Delta:4,8,12,24;Ductal:2,8,12,24;Gamma:12,24;Acinar:12,24;Alpha:2,4,8,12,24;		Beta,Delta
ENSG00000175550	PMID:28882899 normoglycemic donors	H3F3A	Beta:1,8,12,24;Acinar:1,2,4,8,12,24;Ductal:1,4,8,12,24;Delta:2,8,12,24;Alpha:2,4,8,12,24;Gamma:8,12,24;	Beta,Ductal,Gamma	Acinar,Beta
ENSG00000225921	PMID:28882899 normoglycemic donors	H3F3B	Beta:1,2,4,8,12,24;Alpha:2,4,8,12,24;Ductal:2,4,8,12,24;Delta:2,8,12,24;Gamma:4,8;Acinar:2,4,8,12,24;	Alpha,Beta	Alpha,Beta
ENSG00000108244	PMID:28882899 normoglycemic donors	HADH	Beta:1,2,4,8,12,24;Delta:2,4,12,24;	Beta	Beta
ENSG00000140990	PMID:28882899 normoglycemic donors	HDGF	Ductal:2,4,8,12,24;
ENSG00000142634	PMID:28882899 normoglycemic donors	HDLBP	Beta:1,2,4,8,12,24;Alpha:2,12;Ductal:2;Acinar:8,12,24;	Beta	Beta
ENSG00000132329	PMID:28882899 normoglycemic donors	HERPUD1	Beta:1,2,4,8,12,24;Alpha:1,2,4,8,24;Ductal:2,4,8,12,24;Delta:12,24;	Beta	Beta,Delta
ENSG00000132507	PMID:28882899 normoglycemic donors	HES4	Ductal:2,8,12,24;
ENSG00000103202	PMID:28882899 normoglycemic donors	HEXA	Alpha:1,4,8,12,24;Gamma:8,24;
ENSG00000051523	PMID:28882899 normoglycemic donors	HHEX	Delta:8,12,24;	Delta
ENSG00000155115	PMID:28882899 normoglycemic donors	HIGD2A	Beta:1,2,4,8,12,24;Alpha:4,24;Delta:2,12,24;Acinar:24;	Alpha,Beta,Delta	Alpha,Beta,Delta
ENSG00000184292	PMID:28882899 normoglycemic donors	HLA-A	Beta:1,2,4,8,12,24;Alpha:2,8,12;Ductal:8,12,24;Acinar:8,12,24;Delta:8;	Acinar,Alpha,Beta	Alpha,Beta
ENSG00000126005	PMID:28882899 normoglycemic donors	HLA-B	Beta:1,2,4,8,12;Acinar:2,4,8,12,24;Alpha:2,8,24;Ductal:2,8,12,24;Delta:8,12,24;Gamma:1,24;	Acinar,Alpha	Beta
ENSG00000179091	PMID:28882899 normoglycemic donors	HLA-C	Beta:1,2,4,8,12,24;Alpha:2,8,12,24;Ductal:8,12,24;Delta:4,8,12,24;Gamma:1,24;Acinar:4,8,12,24;	Alpha,Beta	Alpha,Beta
ENSG00000104341	PMID:28882899 normoglycemic donors	HNRNPC	Beta:1,2,8,12,24;Delta:8,12;Ductal:8,12,24;Gamma:12,24;Acinar:8,12;Alpha:2,4,8,12,24;	Beta,Delta	Beta,Delta
ENSG00000224877	PMID:28882899 normoglycemic donors	HNRNPM	Alpha:1,2,4,8,12,24;Ductal:2,8,12;	Alpha
ENSG00000107438	PMID:28882899 normoglycemic donors	HSD17B12	Alpha:8,12,24;
ENSG00000116857	PMID:28882899 normoglycemic donors	HSD17B14	Alpha:2,4,8,12;
ENSG00000175130	PMID:28882899 normoglycemic donors	HSP90B1	Beta:1,2,4,8,12,24;Delta:1,2,4,24;Gamma:8,12,24;Ductal:2,4,8,12,24;Acinar:4,8,12,24;Alpha:2,4,8,12,24;	Beta,Delta	Beta
ENSG00000187840	PMID:28882899 hyperglycemic donors	HSP90B1	Beta:1,2,4,8,12,24;Delta:1,2,4,24;Gamma:8,12,24;Ductal:2,4,8,12,24;Acinar:4,8,12,24;Alpha:2,4,8,12,24;	Beta,Delta	Beta
ENSG00000109846	PMID:28882899 normoglycemic donors	HSPA5	Ductal:12;Delta:2,8;Gamma:24;Acinar:4,24;Alpha:1,4,8,12,24;	Alpha	Alpha
ENSG00000105699	PMID:28882899 normoglycemic donors	HSPA8	Beta:1,2,4,8,24;Acinar:2,4,8,12,24;Delta:4,8,12,24;Ductal:1,2,4,8,12,24;Gamma:1,2,4,8,12,24;Alpha:1,2,4,8,12,24;	Beta,Ductal	Acinar,Alpha,Beta,Ductal
ENSG00000111678	PMID:28882899 normoglycemic donors	HSPB1	Alpha:2,4,8,12,24;Acinar:4,8,24;Beta:1,2,4,8,12,24;Ductal:2,4,8,12,24;Gamma:4;Delta:8,12,24;	Alpha,Beta
ENSG00000170890	PMID:28882899 normoglycemic donors	IAPP	Beta:1,2,4,8,12,24;	Beta	Beta
ENSG00000104823	PMID:28882899 hyperglycemic donors	IAPP	Beta:1,2,4,8,12,24;	Beta	Beta
ENSG00000162438	PMID:28882899 normoglycemic donors	IDH2	Acinar:8,12,24;Ductal:2,4,12,24;	Acinar	Acinar
ENSG00000152804	PMID:28882899 normoglycemic donors	IER3	Beta:2,4,8,12,24;Ductal:2,4,8,12,24;Gamma:1,2,4,12;	Beta,Ductal	Beta
ENSG00000272398	PMID:28882899 normoglycemic donors	IFI27L2	Beta:2,8,12,24;Alpha:1,2,4,8,12,24;Delta:2,4,8,12,24;Gamma:4,12,24;Ductal:2,4,8,12,24;	Alpha,Beta	Alpha,Beta
ENSG00000149932	PMID:28882899 normoglycemic donors	IFITM2	Ductal:8,12;	Ductal	Ductal
ENSG00000159176	PMID:28882899 normoglycemic donors	IFITM3	Acinar:2,8,12,24;Ductal:4,24;		Acinar
ENSG00000213977	PMID:28882899 normoglycemic donors	IGBP1	Acinar:8,12,24;
ENSG00000168925	PMID:28882899 normoglycemic donors	IGFBP2	Alpha:1,4,24;Acinar:2,4,8,12,24;	Acinar	Alpha
ENSG00000105355	PMID:28882899 normoglycemic donors	IL32	Acinar:2,4,24;Ductal:4,24;		Acinar,Ductal
ENSG00000135624	PMID:28882899 normoglycemic donors	ILF2	Ductal:1,4;
ENSG00000052344	PMID:28882899 normoglycemic donors	IMPA2	Acinar:2;	Acinar	Acinar
ENSG00000155366	PMID:28882899 normoglycemic donors	JAK1	Acinar:2,4,24;Alpha:1,2,4,8,12,24;Ductal:8,12,24;	Acinar,Alpha	Alpha,Ductal
ENSG00000148180	PMID:28882899 normoglycemic donors	JMJD1C	Ductal:4,8,12,24;Delta:8,24;Alpha:1,2,4,12,24;
ENSG00000162368	PMID:28882899 normoglycemic donors	JPT1	Acinar:4,12,24;Ductal:1,4,24;
ENSG00000008517	PMID:28882899 normoglycemic donors	JTB	Beta:1,2,4,8,12,24;Alpha:4,8,12,24;Ductal:2,12;Delta:8,12,24;Acinar:2,4;	Beta,Gamma	Beta
ENSG00000162585	PMID:28882899 normoglycemic donors	JUNB	Beta:1,4,8,12,24;Alpha:1,2,4,8,12,24;Ductal:2,4,8,12,24;Delta:4,8,12,24;Gamma:8,12;Acinar:2,4,8,12,24;	Beta,Delta	Beta
ENSG00000106211	PMID:28882899 normoglycemic donors	JUP	Ductal:2,4;
ENSG00000246705	PMID:28882899 normoglycemic donors	KCNMA1			Alpha
ENSG00000141002	PMID:28882899 normoglycemic donors	KDELR1	Beta:1,2,4,12;Delta:8,24;Alpha:1,2,8,12,24;Ductal:8,12,24;Gamma:8,12,24;Acinar:1,8,12,24;	Beta,Delta	Alpha
ENSG00000179958	PMID:28882899 normoglycemic donors	KDELR2	Beta:1,2,4,8,12,24;Delta:8,12;Ductal:8,12,24;Acinar:2,4;Alpha:1,2,4,8,12,24;	Alpha,Beta,Ductal	Alpha,Beta,Delta
ENSG00000159884	PMID:28882899 normoglycemic donors	KIAA1324	Gamma:1,2;Alpha:1,2,4,8,12,24;		Alpha
ENSG00000108691	PMID:28882899 normoglycemic donors	KLK1		Acinar
ENSG00000099783	PMID:28882899 normoglycemic donors	KRT10	Beta:1,2,4,8,12,24;Ductal:1,2,4,8,12,24;Acinar:2,4,8,12,24;Alpha:1,2,4,8,12,24;	Beta	Alpha,Beta
ENSG00000180817	PMID:28882899 normoglycemic donors	KRT18	Alpha:1,2,4,8,12,24;Acinar:4,8,12,24;Ductal:1,2,4,8,12,24;Delta:8,12;Gamma:1,2,4,8,12,24;	Alpha
ENSG00000103024	PMID:28882899 normoglycemic donors	KRT19	Ductal:1,2,4,8,12,24;
ENSG00000006468	PMID:28882899 normoglycemic donors	KRT23	Ductal:2,4;		Ductal
ENSG00000175535	PMID:28882899 normoglycemic donors	KRT7	Acinar:8,12;Ductal:1,4,8,12,24;	Acinar	Acinar
ENSG00000189334	PMID:28882899 normoglycemic donors	KRT8	Beta:2,4,8,12,24;Acinar:2,4,8,12,24;Alpha:1,2,4,8,12,24;Ductal:1,2,4,8,12,24;Delta:2,4,8,24;Gamma:2,24;	Acinar,Alpha,Beta	Alpha,Beta
ENSG00000126934	PMID:28882899 normoglycemic donors	KRTCAP3	Ductal:8,12,24;Acinar:2,8,12,24;
ENSG00000101160	PMID:28882899 normoglycemic donors	LAD1	Ductal:8,12,24;
ENSG00000099797	PMID:28882899 normoglycemic donors	LAMB3	Ductal:2,4,24;
ENSG00000167553	PMID:28882899 normoglycemic donors	LAPTM4B	Alpha:1,2,4,8,12,24;Ductal:2,4,12,24;		Alpha
ENSG00000086061	PMID:28882899 normoglycemic donors	LGALS3BP	Ductal:1,8,12,24;Gamma:8,24;
ENSG00000105258	PMID:28882899 normoglycemic donors	LGALS4	Ductal:2,24;
ENSG00000179403	PMID:28882899 normoglycemic donors	LMAN1	Beta:1,2,4,8,12,24;Ductal:2;Delta:2,4;Gamma:12,24;Alpha:2,8,12,24;	Alpha,Beta,Ductal	Beta
ENSG00000176907	PMID:28882899 normoglycemic donors	LMAN2	Alpha:2,4,8,12,24;Ductal:24;Acinar:8,12,24;
ENSG00000179085	PMID:28882899 normoglycemic donors	LMNA	Beta:1,2,4,8,12,24;Ductal:1,2,4,12;Delta:8,12,24;Gamma:8,12,24;Acinar:2,4,8,12,24;Alpha:4,8,12,24;	Alpha,Beta	Acinar,Alpha,Beta
ENSG00000185650	PMID:28882899 normoglycemic donors	LRP10	Ductal:8,12,24;
ENSG00000197971	PMID:28882899 normoglycemic donors	LRPAP1	Beta:1,2,8,12,24;Ductal:8;Delta:8;Alpha:1,4,8,12,24;Gamma:8;	Beta	Alpha,Beta
ENSG00000134138	PMID:28882899 normoglycemic donors	LRRC59	Ductal:8,12,24;
ENSG00000173542	PMID:28882899 normoglycemic donors	LSM4	Beta:1,2,4,8,12,24;Ductal:8,12,24;Delta:12,24;Acinar:2,12,24;Alpha:2,4,8,12,24;Gamma:24;	Beta	Beta
ENSG00000078674	PMID:28882899 normoglycemic donors	LSM7	Beta:1,2,4,8,12;Alpha:1,4,8,12,24;Ductal:2,8,12,24;Delta:12,24;Gamma:8;Acinar:2,4,8,12,24;	Beta	Beta
ENSG00000198168	PMID:28882899 normoglycemic donors	LSM8	Alpha:2,4,8,12,24;	Alpha	Alpha
ENSG00000052795	PMID:28882899 normoglycemic donors	LSR	Ductal:2,4,8,12,24;Acinar:4,8,12,24;	Acinar
ENSG00000100380	PMID:28882899 normoglycemic donors	LYSMD2	Beta:1,2,4,8,12,24;Gamma:24;	Beta	Beta
ENSG00000156675	PMID:28882899 normoglycemic donors	MAGED2	Gamma:4,24;Alpha:1,2,4,8,12,24;
ENSG00000167515	PMID:28882899 normoglycemic donors	MAL2	Ductal:2,12,24;Acinar:4,8,24;
ENSG00000106261	PMID:28882899 normoglycemic donors	MANF	Ductal:8,12;
ENSG00000119655	PMID:28882899 normoglycemic donors	MAP1B	Beta:1,2,4,8,12,24;Delta:2,8,12,24;Gamma:2,4,8;	Beta	Beta
ENSG00000069275	PMID:28882899 normoglycemic donors	MAP2K2	Alpha:1,4,8,12,24;Ductal:8;		Alpha
ENSG00000132424	PMID:28882899 normoglycemic donors	MAP4	Ductal:2,8,12,24;
ENSG00000107372	PMID:28882899 normoglycemic donors	MAPRE1	Alpha:2,4,8,12,24;	Alpha
ENSG00000120727	PMID:28882899 normoglycemic donors	MARCKSL1	Acinar:4,8,12,24;Ductal:1,4,8,12,24;	Ductal
ENSG00000101367	PMID:28882899 normoglycemic donors	MBP	Gamma:2,8;	Alpha
ENSG00000166710	PMID:28882899 hyperglycemic donors	MBP	Gamma:2,8;	Alpha
ENSG00000127955	PMID:28882899 normoglycemic donors	MCL1	Ductal:4,8,12,24;Acinar:2,4,8,24;
ENSG00000119048	PMID:28882899 normoglycemic donors	MCRIP2	Alpha:2,4,8,12,24;
ENSG00000116299	PMID:28882899 normoglycemic donors	MDH2	Beta:1,2,4,8,12,24;Alpha:2,8,12,24;Ductal:2,12,24;Delta:12;Gamma:12;Acinar:2,8,24;	Beta	Beta,Delta
ENSG00000006468	PMID:28882899 normoglycemic donors	MEIS2	Beta:1,2,4,8,12,24;Delta:2,4,8,12,24;Gamma:1,2,4,8,12,24;Alpha:2,8,12,24;		Beta
ENSG00000132639	PMID:28882899 normoglycemic donors	MFSD10	Ductal:24;
ENSG00000145730	PMID:28882899 normoglycemic donors	MICOS13	Beta:1,2,4,8,12,24;Alpha:1,2,4,8,12,24;Delta:24;Acinar:12,24;Ductal:2,4,8,12,24;Gamma:24;	Beta	Acinar,Alpha,Beta
ENSG00000197971	PMID:28882899 normoglycemic donors	MIEN1	Beta:1,2,4,8,12,24;Delta:8;Ductal:2,4,8,12,24;	Beta,Delta	Beta
ENSG00000121351	PMID:28882899 normoglycemic donors	MLF2	Beta:1,2,4,8,12,24;Ductal:12;Delta:12,24;Alpha:2,4,8,12,24;	Beta	Beta
ENSG00000175426	PMID:28882899 normoglycemic donors	MMP24OS	Ductal:2,8,24;Delta:12,24;Alpha:1,2,4,8,12,24;		Ductal
ENSG00000148120	PMID:28882899 normoglycemic donors	MMP7	Ductal:4,8,12,24;
ENSG00000148248	PMID:28882899 normoglycemic donors	MOB1B	Alpha:1,2,4,8,12,24;		Alpha
ENSG00000136240	PMID:28882899 normoglycemic donors	MPST	Ductal:2,8,12,24;Acinar:2,12,24;
ENSG00000166598	PMID:28882899 normoglycemic donors	MRFAP1	Beta:1,2,4,8,12,24;Alpha:2,4,8,24;Delta:4,8,12,24;Ductal:4;Acinar:24;Gamma:24;	Acinar,Beta	Delta
ENSG00000100219	PMID:28882899 normoglycemic donors	MRPL14	Acinar:12,24;Ductal:12;Alpha:2,4,12,24;
ENSG00000108551	PMID:28882899 normoglycemic donors	MRPL18	Beta:1,2,4,8,12,24;Ductal:12,24;	Beta	Beta
ENSG00000074842	PMID:28882899 normoglycemic donors	MRPL20	Beta:1,2,4,8,12,24;Ductal:4,8,12,24;Alpha:24;	Alpha,Beta	Beta
ENSG00000120742	PMID:28882899 normoglycemic donors	MRPL34	Beta:1,2,4,8,12,24;Ductal:2,24;Alpha:4,8,12,24;	Beta	Alpha,Beta
ENSG00000185624	PMID:28882899 normoglycemic donors	MRPL41	Beta:1,2,4,8,12,24;Acinar:2,4,8,12,24;Ductal:4,8,12,24;Delta:4;Gamma:8,12,24;Alpha:2,4,8,12,24;	Beta	Acinar,Alpha,Beta
ENSG00000174851	PMID:28882899 normoglycemic donors	MRPL43	Ductal:2,8;
ENSG00000137331	PMID:28882899 normoglycemic donors	MRPL51	Beta:1,2,4,8,12,24;Delta:4,12;Ductal:8,12,24;Acinar:12,24;Alpha:4,12,24;Gamma:8;	Beta	Beta,Delta
ENSG00000044574	PMID:28882899 normoglycemic donors	MRPL52	Ductal:2,4,8,12,24;
ENSG00000179218	PMID:28882899 normoglycemic donors	MRPL54	Beta:1,2,4,8,12,24;Delta:24;Acinar:24;Alpha:2,4,8,12,24;Gamma:24;Ductal:12;	Beta
ENSG00000074071	PMID:28882899 normoglycemic donors	MRPL57	Beta:1,2,8,12,24;Acinar:4,8,12,24;Delta:2;Ductal:2,4,12,24;Alpha:1,2,4,8,12,24;	Beta	Acinar,Beta,Delta
ENSG00000244038	PMID:28882899 normoglycemic donors	MRPS15	Ductal:2,8,12,24;Acinar:24;
ENSG00000114850	PMID:28882899 normoglycemic donors	MRPS34	Alpha:1,2,4,8,12;Ductal:12,24;Acinar:12,24;	Acinar,Alpha	Alpha
ENSG00000107262	PMID:28882899 normoglycemic donors	MSRB2	Ductal:2,8,24;
ENSG00000166165	PMID:28882899 normoglycemic donors	MT1F	Beta:1,2,4,8,12,24;Acinar:2,8,12,24;Ductal:12;Gamma:4,8,12,24;	Acinar,Beta,Ductal	Beta
ENSG00000160789	PMID:28882899 normoglycemic donors	MT1X	Beta:1,2,4,8,12,24;Acinar:2,8,12,24;Gamma:1,4,8,12,24;	Beta	Beta
ENSG00000110717	PMID:28882899 normoglycemic donors	MTRNR2L12	Ductal:1,2,4,8,12,24;Alpha:1,2,4,8,12,24;Beta:1,2,4,8,12,24;Gamma:2,8,12,24;	Alpha,Ductal	Alpha,Beta,Delta,Ductal,Gamma
ENSG00000106537	PMID:28882899 normoglycemic donors	MYDGF	Beta:1,2,4,8,12,24;Alpha:2,4,8,12,24;Ductal:2,8,12;Delta:2;Gamma:12,24;Acinar:8,12,24;	Beta,Ductal	Acinar
ENSG00000105669	PMID:28882899 normoglycemic donors	MYL12B	Acinar:4,8,12,24;Beta:2,8,12,24;Ductal:1,2,4,8,12,24;Delta:8,12,24;Gamma:8,12,24;Alpha:1,2,8,12,24;	Beta	Acinar,Alpha,Beta
ENSG00000106803	PMID:28882899 normoglycemic donors	MYO1B	Ductal:2,4,8,12;
ENSG00000145494	PMID:28882899 normoglycemic donors	MZT2B	Beta:1,2,4,8,12,24;Alpha:2,4,8,12,24;Ductal:2,4,8,12,24;Acinar:2,4,12;Gamma:8;	Beta	Beta,Delta
ENSG00000147123	PMID:28882899 normoglycemic donors	N4BP2L2	Beta:1,2,4,8,12,24;Alpha:1,2,4,12,24;Ductal:2,4,12,24;Gamma:2,12,24;	Delta	Alpha,Beta
ENSG00000167815	PMID:28882899 normoglycemic donors	NAA38	Alpha:1,2,4,8,12,24;Beta:1,2,4,8,12,24;Delta:2,12;Gamma:12,24;	Beta	Alpha,Beta
ENSG00000183978	PMID:28882899 normoglycemic donors	NAP1L1	Beta:1,4,8,12,24;Delta:4,12,24;Alpha:2,4,8,12,24;Ductal:4,24;Acinar:8;	Alpha,Beta,Delta	Alpha,Beta,Delta
ENSG00000135447	PMID:28882899 normoglycemic donors	NCEH1	Ductal:8,12,24;
ENSG00000178057	PMID:28882899 normoglycemic donors	NDUFA1	Alpha:1,2,4,8,12,24;Beta:1,2,4,8,12,24;Ductal:1,2,4,8,12,24;Acinar:1,2,4,8,12,24;Delta:1,4,8,12,24;	Acinar,Alpha,Beta,Ductal	Acinar,Alpha,Beta,Ductal
ENSG00000168374	PMID:28882899 normoglycemic donors	NDUFA11	Beta:1,2,4,8,12,24;Ductal:4,8,12,24;Gamma:4,8,12,24;Acinar:2,4,12,24;Alpha:2,4,8,12;	Beta	Beta,Delta
ENSG00000006327	PMID:28882899 normoglycemic donors	NDUFA2	Beta:1,2,4,8,12,24;Acinar:2,4,8,12,24;Ductal:2,4,8,12,24;Alpha:1,2,4,8,12,24;	Alpha,Beta	Acinar
ENSG00000130332	PMID:28882899 normoglycemic donors	NDUFA3	Alpha:1,2,4,8,12,24;Beta:1,2,4,8,12,24;Delta:1,2,4;Gamma:2,4,8;Ductal:1,2,4,8,12,24;	Alpha,Delta	Alpha
ENSG00000104904	PMID:28882899 normoglycemic donors	NDUFA4	Beta:1,2,4,8,12,24;Acinar:8,12,24;Alpha:1,2,4,8,12,24;Ductal:8,12,24;	Alpha,Beta	Acinar,Alpha,Beta
ENSG00000143870	PMID:28882899 normoglycemic donors	NDUFA6	Alpha:1,2,8,12,24;Ductal:2,4,8,12,24;
ENSG00000102007	PMID:28882899 normoglycemic donors	NDUFA8	Alpha:4,8,12;
ENSG00000105404	PMID:28882899 normoglycemic donors	NDUFAB1	Beta:1,4,8,12,24;Acinar:12;Ductal:8,12,24;Delta:4;Alpha:8,12,24;Gamma:8;	Acinar,Beta	Beta
ENSG00000159199	PMID:28882899 normoglycemic donors	NDUFAF3	Beta:1,2,8,24;Ductal:12,24;Gamma:1,4,8,12;Alpha:1,2,4,8,12,24;	Beta	Alpha
ENSG00000142669	PMID:28882899 normoglycemic donors	NDUFAF8	Alpha:2,4,8,12,24;Gamma:8;		Alpha
ENSG00000099624	PMID:28882899 normoglycemic donors	NDUFB1	Alpha:1,2,4,8,12,24;Beta:1,2,4,8,12,24;Delta:1,2,4,8,12;Gamma:1,2,4,8,12;	Alpha	Alpha,Delta
ENSG00000089693	PMID:28882899 normoglycemic donors	NDUFB10	Beta:4,8,12,24;Ductal:8;Delta:8,12,24;Gamma:2,4,12,24;Acinar:24;Alpha:1,8,12,24;		Beta,Delta
ENSG00000102804	PMID:28882899 normoglycemic donors	NDUFB11	Beta:2,8,12,24;Acinar:12,24;Alpha:2,4,8,12,24;Gamma:1,2;	Beta	Beta
ENSG00000129562	PMID:28882899 normoglycemic donors	NDUFB2	Alpha:1,2,4,8,12,24;Beta:1,8,12,24;Acinar:1,2,4,8,12,24;Ductal:2,4,8,12,24;Delta:8,12;Gamma:8,12,24;	Acinar,Beta	Acinar,Alpha,Beta
ENSG00000106153	PMID:28882899 normoglycemic donors	NDUFB3	Beta:2,8,12,24;Alpha:1,2,4,8,12,24;Ductal:2,4,8,12,24;Delta:8,12,24;Gamma:1,8;	Beta	Alpha,Beta
ENSG00000130520	PMID:28882899 normoglycemic donors	NDUFB6	Alpha:2,4,8,12,24;
ENSG00000154518	PMID:28882899 normoglycemic donors	NDUFB7	Beta:1,2,8,12,24;Acinar:4,12;Alpha:1,2,4,8,12,24;Ductal:2,4,8,12,24;	Beta	Beta
ENSG00000107223	PMID:28882899 normoglycemic donors	NDUFC1	Alpha:1,2,4,8,12,24;Beta:1,4,8,12,24;Ductal:2,4,8,12,24;Delta:2,4,8;Acinar:1,2,4,8,12;	Acinar,Alpha,Beta	Acinar,Alpha,Beta
ENSG00000110955	PMID:28882899 normoglycemic donors	NDUFS5	Beta:8,12,24;Alpha:1,2,4,8,12,24;Acinar:4,8,12,24;Ductal:8,12,24;Delta:12,24;Gamma:8;	Beta	Acinar,Beta
ENSG00000108518	PMID:28882899 normoglycemic donors	NDUFS6	Beta:1,2,4,8,12,24;Alpha:1,2,4,8,12,24;Acinar:1,2,4,8,12,24;Ductal:2,4,8,12,24;Delta:12,24;Gamma:1,8,24;	Beta	Acinar,Beta,Delta
ENSG00000177700	PMID:28882899 normoglycemic donors	NDUFS8	Alpha:2,4,8,12,24;Beta:2,8,12,24;Ductal:2,4,8,12,24;Delta:8,12,24;Gamma:2,8,12,24;Acinar:2,4,12,24;	Beta	Alpha
ENSG00000197956	PMID:28882899 normoglycemic donors	NECTIN2	Ductal:4,24;
ENSG00000134825	PMID:28882899 normoglycemic donors	NFE2L2	Ductal:4,8,12,24;
ENSG00000152234	PMID:28882899 normoglycemic donors	NHP2	Ductal:2,4,8,12,24;Acinar:2,4,8,12,24;
ENSG00000179271	PMID:28882899 normoglycemic donors	NME1	Ductal:8,12,24;Acinar:12,24;	Acinar
ENSG00000178952	PMID:28882899 normoglycemic donors	NME3	Beta:1,2,4,8,12,24;Alpha:2,8,12,24;Delta:8,12,24;Gamma:1,2,24;	Beta
ENSG00000101182	PMID:28882899 normoglycemic donors	NME4	Alpha:2,4,8,12,24;	Alpha
ENSG00000143543	PMID:28882899 normoglycemic donors	NOL7	Beta:2,4,8,12,24;Ductal:4,8;Gamma:2,12,24;Acinar:2,8,12,24;Alpha:4,8,12,24;		Beta
ENSG00000105677	PMID:28882899 normoglycemic donors	NPC2	Alpha:4,8,12,24;Beta:1,2,4,8,12,24;Acinar:8,12,24;Ductal:1;	Acinar,Alpha
ENSG00000128245	PMID:28882899 normoglycemic donors	NPM1	Beta:2,4,8,12,24;Delta:24;Alpha:1,2,4,8,12,24;Ductal:2,4,8,12,24;Gamma:1,2,4,12,24;Acinar:1,2,4,12,24;	Acinar,Alpha,Beta,Delta	Alpha,Beta,Delta
ENSG00000146701	PMID:28882899 normoglycemic donors	NPTX2	Beta:2,4,8,12,24;	Beta	Beta
ENSG00000166595	PMID:28882899 normoglycemic donors	NSA2	Beta:1,8,12,24;Ductal:12,24;Acinar:2,4,24;Alpha:8,12,24;	Alpha,Beta	Beta
ENSG00000154277	PMID:28882899 normoglycemic donors	NUCB2	Beta:1,2,8,12,24;Alpha:4,8,12,24;Delta:2,4;	Alpha,Beta,Delta	Beta,Delta
ENSG00000146066	PMID:28882899 hyperglycemic donors	NUCB2	Beta:1,2,8,12,24;Alpha:4,8,12,24;Delta:2,4;	Alpha,Beta,Delta	Beta,Delta
ENSG00000163479	PMID:28882899 normoglycemic donors	NUCKS1	Alpha:2,4,8,12,24;Beta:8,12,24;Ductal:2,8;	Beta,Delta
ENSG00000116288	PMID:28882899 normoglycemic donors	NUDC	Beta:2,4,8,12,24;Delta:4,8,12;Ductal:8,12,24;Acinar:2,12,24;Alpha:2,4,8,12,24;	Beta	Acinar,Beta,Ductal
ENSG00000125995	PMID:28882899 normoglycemic donors	NUTF2	Ductal:4,24;
ENSG00000123131	PMID:28882899 normoglycemic donors	OAZ1	Beta:1,2,4,8,12,24;Acinar:4,8,12,24;Ductal:1,2,4,8,12,24;Delta:1,8,12,24;Gamma:1,4,12,24;Alpha:1,2,8,12,24;	Beta	Beta
ENSG00000163191	PMID:28882899 normoglycemic donors	OCIAD2	Beta:1,2,4,8,12,24;Ductal:2,4,8,12,24;Delta:2,4,8,12,24;Gamma:1,2,4,8,12;Acinar:2,4,8,12,24;Alpha:1,2,4,8,12,24;	Beta,Ductal	Alpha,Beta,Delta
ENSG00000106400	PMID:28882899 normoglycemic donors	ODC1	Beta:1,2,4,8,12,24;Ductal:2,4,8,12,24;	Beta,Ductal	Beta
ENSG00000164405	PMID:28882899 normoglycemic donors	OST4	Acinar:1,2,4,8,12,24;Beta:1,2,4,8,12,24;Alpha:1,2,4,8,12,24;Ductal:1,2,4,8,12,24;Delta:2,4,8,12;Gamma:1,4,8;	Acinar,Beta,Delta,Ductal	Acinar,Alpha
ENSG00000135940	PMID:28882899 normoglycemic donors	OSTC	Beta:1,2,4,8,12,24;Ductal:8,12,24;Acinar:24;Delta:8;	Beta
ENSG00000181885	PMID:28882899 normoglycemic donors	P4HB	Beta:1,2,4,8,12,24;Alpha:2,4,8,12,24;Acinar:8,12,24;Ductal:1,24;Gamma:24;Delta:24;	Ductal	Acinar,Alpha,Beta,Ductal
ENSG00000213719	PMID:28882899 normoglycemic donors	PAFAH1B3	Ductal:4,8,12,24;
ENSG00000178741	PMID:28882899 normoglycemic donors	PAIP2	Beta:1,2,4,8,12,24;Alpha:4,24;	Beta
ENSG00000174021	PMID:28882899 normoglycemic donors	PAK3	Delta:8,12,24;Alpha:2,8,12,24;	Alpha,Delta	Alpha,Delta
ENSG00000130770	PMID:28882899 normoglycemic donors	PALLD	Alpha:8,12,24;
ENSG00000126432	PMID:28882899 normoglycemic donors	PAM	Beta:1,2,4,8,12,24;Delta:2,4;Alpha:4,8,12,24;		Alpha
ENSG00000070081	PMID:28882899 hyperglycemic donors	PAM	Beta:1,2,4,8,12,24;Delta:2,4;Alpha:4,8,12,24;		Alpha
ENSG00000084207	PMID:28882899 normoglycemic donors	PARK7	Beta:1,4,8,12,24;Delta:4,24;Ductal:12,24;Alpha:2,8,12,24;	Beta	Beta
ENSG00000204525	PMID:28882899 normoglycemic donors	PARVB	Beta:1,2,4,8,12,24;Alpha:2,4,8,12,24;Delta:2,12,24;	Beta	Alpha,Beta,Delta
ENSG00000165644	PMID:28882899 normoglycemic donors	PCBD1	Beta:1,2,4,8,24;Alpha:1,4,8,12,24;Delta:8,12,24;Ductal:24;Gamma:12;Acinar:2,8,24;	Beta	Alpha,Beta,Delta
ENSG00000164111	PMID:28882899 normoglycemic donors	PCBP1	Alpha:2,8,12,24;Beta:2,8,12,24;Ductal:8,12;Acinar:2,8,24;Gamma:1,2;	Beta	Beta
ENSG00000143222	PMID:28882899 normoglycemic donors	PCBP2	Beta:1,2,4,8,12,24;Alpha:1,2,4,12,24;Acinar:4,8,12,24;Delta:12,24;Ductal:8,24;	Acinar,Beta,Delta	Beta
ENSG00000132432	PMID:28882899 normoglycemic donors	PCM1	Gamma:8,12,24;Alpha:1,2,4,8,12,24;	Alpha
ENSG00000197982	PMID:28882899 normoglycemic donors	PCNP	Beta:1,2,4,8,12,24;Ductal:8;	Beta	Beta
ENSG00000241468	PMID:28882899 normoglycemic donors	PCSK1	Beta:1,4,8,12,24;Delta:2;	Beta,Delta	Beta,Delta
ENSG00000114115	PMID:28882899 hyperglycemic donors	PCSK1	Beta:1,4,8,12,24;Delta:2;	Beta,Delta	Beta,Delta
ENSG00000128016	PMID:28882899 normoglycemic donors	PDCD5	Beta:2,4,8,12,24;Alpha:2,4,8,12,24;Acinar:12,24;Ductal:8,12,24;	Alpha,Beta	Acinar,Alpha,Beta
ENSG00000135480	PMID:28882899 normoglycemic donors	PDIA3	Beta:1,2,4,8,12,24;Delta:2;Ductal:2,8,12,24;Gamma:8,24;Acinar:8,12,24;Alpha:2,4,8,12,24;		Acinar,Beta
ENSG00000101210	PMID:28882899 normoglycemic donors	PDIA6	Beta:1,2,8,12,24;Ductal:2,24;Delta:2;Gamma:24;Acinar:24;Alpha:2,4,8,12,24;	Acinar,Alpha,Beta,Ductal	Alpha,Beta
ENSG00000169020	PMID:28882899 normoglycemic donors	PDLIM1	Ductal:1,4,8,12,24;Acinar:2,4,8,12,24;	Acinar,Ductal
ENSG00000123144	PMID:28882899 normoglycemic donors	PEG10	Delta:24;Alpha:1,2,4,8,12,24;Gamma:24;
ENSG00000186395	PMID:28882899 normoglycemic donors	PEMT	Beta:1,2,4,8,12,24;Alpha:1,4,24;	Alpha,Beta	Alpha,Beta
ENSG00000127184	PMID:28882899 normoglycemic donors	PFDN2	Ductal:2,8,12,24;Delta:8,12,24;Gamma:8,24;Alpha:2,8,12,24;Beta:1,2,4,8,12,24;	Alpha	Beta
ENSG00000198931	PMID:28882899 normoglycemic donors	PFN1	Beta:1,2,4,8,12,24;Delta:8,12,24;Alpha:1,4,8,24;Gamma:1;	Alpha,Beta	Alpha
ENSG00000105185	PMID:28882899 normoglycemic donors	PGLS	Ductal:8,12,24;Acinar:8,12,24;Alpha:2,4,12,24;
ENSG00000172757	PMID:28882899 normoglycemic donors	PHB2	Ductal:4,8,24;Acinar:2,8,24;
ENSG00000176340	PMID:28882899 normoglycemic donors	PHF3		Alpha
ENSG00000175416	PMID:28882899 normoglycemic donors	PIGT	Alpha:1,2,4,8,12,24;
ENSG00000086598	PMID:28882899 normoglycemic donors	PLA2G1B	Acinar:24;	Acinar
ENSG00000182154	PMID:28882899 normoglycemic donors	PLAAT3	Beta:1,2,4,8,12,24;Alpha:1,2,4,8,12,24;Delta:12,24;Gamma:8;Acinar:2,4,8,12,24;	Beta,Delta	Acinar,Beta,Delta
ENSG00000166913	PMID:28882899 normoglycemic donors	PLEKHJ1	Ductal:8,12;Acinar:1,2,4,8,12,24;
ENSG00000152082	PMID:28882899 normoglycemic donors	PLIN3	Alpha:1,4,8,12,24;		Alpha
ENSG00000138796	PMID:28882899 normoglycemic donors	PLP2	Beta:1,2,4,8,12,24;Ductal:1,4,8,12,24;Delta:2,4,8,12,24;Gamma:2,4,8,12,24;Acinar:2,8,12,24;Alpha:2,24;	Beta	Acinar
ENSG00000141401	PMID:28882899 normoglycemic donors	PLPP2	Ductal:2,4,8,12,24;
ENSG00000170421	PMID:28882899 normoglycemic donors	PNISR	Beta:2,4,8,12,24;Ductal:24;Delta:24;Alpha:1,2,4,8,12,24;		Beta
ENSG00000170906	PMID:28882899 normoglycemic donors	PNLIP	Acinar:2;	Acinar
ENSG00000131174	PMID:28882899 normoglycemic donors	PNN	Ductal:12;Delta:2,8,12,24;Alpha:1,2,4,8,12,24;	Beta	Beta
ENSG00000099800	PMID:28882899 normoglycemic donors	POLR2F	Alpha:1,2,4,8,12,24;Ductal:12,24;
ENSG00000174917	PMID:28882899 normoglycemic donors	POLR2I	Beta:2,4,8,12,24;Ductal:2,8,12,24;Delta:12,24;Alpha:1,2,4,12,24;	Beta
ENSG00000109971	PMID:28882899 normoglycemic donors	POLR2L	Beta:2,4,8,12,24;Alpha:1,2,4,8,12,24;Acinar:1,2,4,8,12,24;Ductal:2,4,8,12,24;Delta:4,12;Gamma:1,2,4,8,12,24;	Acinar,Alpha,Beta	Acinar,Alpha,Beta,Ductal
ENSG00000099795	PMID:28882899 normoglycemic donors	PON2	Ductal:1,24;
ENSG00000166557	PMID:28882899 normoglycemic donors	PPA1	Beta:1,2,8,12,24;Delta:4,12,24;Ductal:4,12,24;Acinar:4,8,12,24;Alpha:1,2,24;	Alpha,Beta,Delta
ENSG00000142168	PMID:28882899 normoglycemic donors	PPIB	Beta:1,4,8,12,24;Ductal:2,4,24;Delta:2,4,12;Gamma:2,24;Acinar:2,4,8,12,24;Alpha:2,4,8,12,24;	Acinar,Beta	Alpha,Beta
ENSG00000170348	PMID:28882899 normoglycemic donors	PPP1CA	Ductal:8;
ENSG00000090273	PMID:28882899 normoglycemic donors	PPP1R14B	Ductal:2,4,8,12,24;Acinar:4,8,12,24;
ENSG00000042753	PMID:28882899 normoglycemic donors	PPP1R15A	Ductal:2,4,8,12,24;	Beta	Beta
ENSG00000129757	PMID:28882899 normoglycemic donors	PPP1R1A	Beta:1,2,4,8,12,24;Alpha:1,2,4,8,12,24;	Alpha,Beta	Alpha,Beta
ENSG00000051108	PMID:28882899 hyperglycemic donors	PPP1R1A	Beta:1,2,4,8,12,24;Alpha:1,2,4,8,12,24;	Alpha,Beta	Alpha,Beta
ENSG00000141741	PMID:28882899 normoglycemic donors	PPP4C	Ductal:4,24;
ENSG00000173141	PMID:28882899 normoglycemic donors	PRDX2	Beta:2,4,8,12,24;Alpha:1,2,12,24;Ductal:4,8;Delta:2,4,8,12,24;Acinar:4,8,12,24;	Acinar,Alpha,Beta,Delta	Alpha,Beta
ENSG00000141552	PMID:28882899 normoglycemic donors	PRDX3	Beta:2,4,8,12,24;Ductal:8,12,24;	Beta	Beta
ENSG00000267795	PMID:28882899 normoglycemic donors	PRDX4	Beta:1,2,4,8,12,24;Delta:2,4;Ductal:12;Acinar:4,8,12,24;Alpha:8,12,24;Gamma:1;	Acinar,Alpha,Beta,Delta,Ductal	Acinar,Alpha,Beta,Delta,Ductal
ENSG00000090013	PMID:28882899 normoglycemic donors	PRDX5	Beta:1,4,8,12;Alpha:2,4,8,12,24;Ductal:2,12,24;Delta:12;Gamma:24;Acinar:8,24;	Beta	Alpha,Beta
ENSG00000067560	PMID:28882899 normoglycemic donors	PRELID1	Beta:1,2,4,8,12,24;Ductal:12,24;Delta:8,12,24;Alpha:1,4,24;	Beta	Acinar,Beta
ENSG00000111775	PMID:28882899 normoglycemic donors	PRSS23	Beta:2,4,8,12,24;Gamma:2,4,8,12;	Beta	Beta
ENSG00000099341	PMID:28882899 normoglycemic donors	PRSS8	Ductal:8,12,24;	Ductal
ENSG00000119705	PMID:28882899 normoglycemic donors	PRXL2A	Beta:1,2,4,8,12,24;Delta:8;Alpha:1,2,4,8,12,24;	Alpha,Beta,Delta	Alpha,Beta,Delta
ENSG00000143774	PMID:28882899 normoglycemic donors	PSIP1	Delta:8,12,24;
ENSG00000088832	PMID:28882899 normoglycemic donors	PSMA4	Ductal:2,12;
ENSG00000143977	PMID:28882899 normoglycemic donors	PSMA7	Beta:2,4,8,12;Ductal:2,4,8,12,24;Delta:4,8,12,24;Gamma:8;Acinar:2,4,8,12,24;Alpha:2,4,8,24;	Beta	Acinar,Beta
ENSG00000179010	PMID:28882899 normoglycemic donors	PSMB6	Beta:2,8,12,24;Ductal:12,24;Delta:4;Acinar:8,12,24;Alpha:8,12,24;	Beta	Beta
ENSG00000206503	PMID:28882899 normoglycemic donors	PSMD8	Beta:2,4,8,12,24;Ductal:2,12,24;Delta:8,24;Acinar:4,8,12,24;Alpha:4;	Beta	Beta
ENSG00000250479	PMID:28882899 normoglycemic donors	PSME1	Alpha:1,2,4,8,12,24;Acinar:2,8,12,24;Ductal:8,24;Gamma:1,24;	Acinar,Alpha
ENSG00000105438	PMID:28882899 normoglycemic donors	PTMA	Beta:1,2,8,12,24;Delta:8;Alpha:2,8,12,24;Ductal:1,4,8,12,24;Gamma:8;Acinar:4,12,24;	Alpha,Beta,Delta,Ductal	Beta,Delta
ENSG00000242485	PMID:28882899 normoglycemic donors	PTMS	Beta:1,2,4,8,12,24;Alpha:4,8,24;Ductal:1,4,8,12,24;Delta:12,24;Gamma:1;	Alpha,Beta	Alpha,Beta
ENSG00000090266	PMID:28882899 normoglycemic donors	PTS	Beta:1,2,4,8,12,24;Alpha:2,4,8,12,24;	Beta	Beta
ENSG00000168243	PMID:28882899 normoglycemic donors	PTTG1IP	Ductal:1,2,4,8,12,24;
ENSG00000034510	PMID:28882899 normoglycemic donors	QSOX1	Ductal:24;	Ductal	Ductal
ENSG00000198832	PMID:28882899 normoglycemic donors	RAB11FIP1	Alpha:2,4,8,12,24;Acinar:2,12,24;Ductal:8,12;	Acinar,Alpha
ENSG00000125652	PMID:28882899 normoglycemic donors	RAB1A	Ductal:8,12;
ENSG00000133027	PMID:28882899 normoglycemic donors	RAB4A	Alpha:1,2,4,8,12,24;Ductal:4;
ENSG00000166228	PMID:28882899 normoglycemic donors	RABAC1	Beta:1,2,4,8,12,24;Alpha:2,4,8,12,24;Ductal:1,2,8,12,24;Acinar:8,12,24;Gamma:1,2;	Alpha,Beta	Acinar,Beta
ENSG00000172428	PMID:28882899 normoglycemic donors	RABGGTB	Alpha:1,2,4,8,12,24;	Alpha,Beta	Alpha,Beta
ENSG00000168653	PMID:28882899 normoglycemic donors	RAD23A	Beta:1,2,4,8,12,24;Ductal:2,12,24;Acinar:2,12,24;Alpha:2,8,12,24;	Acinar,Delta	Beta
ENSG00000142507	PMID:28882899 normoglycemic donors	RAMP1	Ductal:1,2,4,8,12,24;Acinar:2,8;	Ductal
ENSG00000159335	PMID:28882899 normoglycemic donors	RANBP1	Ductal:12,24;
ENSG00000182718	PMID:28882899 normoglycemic donors	RARRES2	Acinar:8,12,24;
ENSG00000183648	PMID:28882899 normoglycemic donors	RASD1	Beta:1,2,8,12,24;	Beta	Beta
ENSG00000130312	PMID:29183809	RASD1	Beta:1,2,8,12,24;	Beta	Beta
ENSG00000068912	PMID:28882899 normoglycemic donors	RBM47	Ductal:2,8,12,24;
ENSG00000125868	PMID:28882899 normoglycemic donors	RBP1	Acinar:8,12,24;Ductal:1,4,8,12,24;Delta:4,8,12,24;Gamma:1,2,8,12,24;	Ductal	Ductal
ENSG00000183011	PMID:28882899 normoglycemic donors	RER1	Acinar:8,12,24;
ENSG00000149806	PMID:28882899 normoglycemic donors	RHOA	Beta:2,4,8,12,24;Ductal:24;Acinar:4,8,12,24;Alpha:1,8,12,24;	Beta	Alpha
ENSG00000074695	PMID:28882899 normoglycemic donors	RHOB	Ductal:2,12;
ENSG00000158710	PMID:28882899 normoglycemic donors	RHOBTB3	Gamma:12;Beta:2,8,12,24;Delta:8;Alpha:1,2,4,8,12,24;	Alpha,Gamma	Alpha,Delta
ENSG00000125356	PMID:28882899 normoglycemic donors	RHOC	Acinar:2,4,8,24;Ductal:1,24;	Acinar
ENSG00000167863	PMID:28882899 normoglycemic donors	RNASE1	Acinar:4,8,12,24;
ENSG00000136750	PMID:28882899 normoglycemic donors	RNASEH2C	Delta:12;Gamma:2;Alpha:2,4,8,12,24;
ENSG00000235162	PMID:28882899 normoglycemic donors	RNF181	Ductal:2;Acinar:12,24;
ENSG00000111481	PMID:28882899 normoglycemic donors	ROMO1	Acinar:1,2,4,8,12,24;Alpha:1,2,4,8,12,24;Beta:1,2,4,8,12,24;Ductal:1,2,4,8,12,24;Delta:1,2,4,8,12,24;Gamma:1,2,4,8;	Acinar,Alpha,Beta,Ductal	Acinar,Alpha,Beta,Delta,Ductal
ENSG00000167397	PMID:28882899 normoglycemic donors	RRBP1	Acinar:2,8,12,24;Ductal:2,8,12;	Ductal
ENSG00000169564	PMID:28882899 normoglycemic donors	RSL24D1	Acinar:2,4,8,24;Beta:1,4,8,12,24;Ductal:2,8,24;Alpha:8,12,24;	Acinar,Beta	Beta
ENSG00000139644	PMID:28882899 normoglycemic donors	S100A10	Ductal:1,2,4,8,12,24;Gamma:4;Acinar:2,4,8,12,24;	Ductal
ENSG00000179262	PMID:28882899 normoglycemic donors	S100A11	Ductal:1;Beta:2,4,8,12,24;Acinar:8,12;Delta:24;Alpha:1,2,4,8,12,24;Gamma:1,24;	Acinar,Ductal	Ductal
ENSG00000196776	PMID:28882899 normoglycemic donors	S100A14	Ductal:12,24;	Ductal
ENSG00000228474	PMID:28882899 normoglycemic donors	S100A16	Ductal:4,12,24;
ENSG00000115677	PMID:28882899 normoglycemic donors	S100A6	Beta:1,2,4,8,12,24;Delta:2,8,12,24;Gamma:12;Acinar:2;Alpha:1,2,4,8,12,24;	Beta,Ductal	Alpha,Beta
ENSG00000126267	PMID:28882899 normoglycemic donors	SARS	Beta:1,2,4,8,12;Alpha:12,24;	Alpha,Beta	Beta
ENSG00000131495	PMID:28882899 normoglycemic donors	SCAND1	Beta:1,2,4,8,12,24;Alpha:2,12,24;Ductal:2,4,12,24;Delta:8;Acinar:8,12;	Alpha,Beta	Beta,Delta
ENSG00000243449	PMID:28882899 normoglycemic donors	SCG5	Beta:1,2,4,8,12,24;Alpha:4,8,12,24;Delta:24;Gamma:12;	Beta	Alpha,Beta
ENSG00000005022	PMID:28882899 normoglycemic donors	SDF2L1	Gamma:24;Alpha:2,4,8,12,24;		Alpha
ENSG00000021355	PMID:28882899 normoglycemic donors	SEC61B	Beta:1,2,4,8,12,24;Acinar:8,12,24;Alpha:1,2,4,8,12,24;Ductal:8,12,24;Delta:8,12,24;	Beta	Alpha,Beta
ENSG00000189043	PMID:28882899 normoglycemic donors	SEC61G	Acinar:1,2,4,8,12,24;Alpha:1,2,4,8,12,24;Beta:2,4,8,12,24;Delta:8,12;Ductal:8,12,24;Gamma:1,2,4,8;	Beta	Acinar,Alpha,Beta,Delta
ENSG00000171223	PMID:28882899 normoglycemic donors	SELENOM	Beta:1,2,4,8,12,24;Delta:12,24;Alpha:1,2,4,8,12,24;Gamma:24;	Beta	Acinar
ENSG00000214530	PMID:28882899 normoglycemic donors	SELENOS	Ductal:2,8,12,24;		Ductal
ENSG00000111639	PMID:28882899 normoglycemic donors	SEPTIN2	Ductal:2,12,24;
ENSG00000128590	PMID:28882899 normoglycemic donors	SEPTIN7	Beta:1,2,8,24;Ductal:1,4,8,12,24;Delta:4,12,24;Alpha:2,4,12,24;	Alpha,Beta	Beta
ENSG00000143256	PMID:28882899 normoglycemic donors	SERF2	Beta:1,2,4,8,12,24;Alpha:1,2,4,8,12,24;Acinar:1,2,4,8,12,24;Ductal:2,4,8,12,24;Delta:2,8,12;Gamma:1,4,8,12;	Acinar,Alpha,Beta,Ductal	Alpha,Beta
ENSG00000172270	PMID:28882899 normoglycemic donors	SERP1	Beta:1,2,4,8,12,24;Ductal:2,4,8,12,24;Delta:24;Gamma:12,24;Acinar:2,4,24;Alpha:1,2,8,24;	Beta	Beta
ENSG00000166794	PMID:28882899 normoglycemic donors	SERPINB1	Alpha:1,2,4,8,12,24;Ductal:2,4,8,12,24;Acinar:2,4,8,12,24;	Alpha	Acinar,Alpha
ENSG00000114956	PMID:28882899 normoglycemic donors	SERPINB6	Acinar:12,24;Ductal:24;		Acinar
ENSG00000111786	PMID:28882899 normoglycemic donors	SF3B1	Ductal:2,4,8;
ENSG00000140280	PMID:28882899 normoglycemic donors	SF3B5	Beta:1,2,4,8,12,24;Alpha:1,4,8,12;Ductal:8,12,24;Gamma:24;Acinar:2,12;	Beta	Beta
ENSG00000169021	PMID:28882899 normoglycemic donors	SH3BGRL3	Beta:1,2,4,8,12,24;Alpha:1,2,4,8,12,24;Ductal:4;Delta:8,12,24;Acinar:8,12,24;	Alpha,Beta	Alpha,Beta
ENSG00000141433	PMID:28882899 normoglycemic donors	SIL1	Alpha:2,4,8,12,24;
ENSG00000163466	PMID:28882899 normoglycemic donors	SLC25A39	Beta:1,2,4,8,12,24;Alpha:2,4,8,12,24;Ductal:2,12,24;Acinar:1,2,24;		Alpha
ENSG00000132475	PMID:28882899 normoglycemic donors	SLC25A5	Beta:1,2,4,8,12,24;Alpha:4,8,12,24;Delta:8;Ductal:12,24;Acinar:12,24;	Alpha,Beta,Delta	Alpha,Beta,Delta
ENSG00000075624	PMID:28882899 normoglycemic donors	SLC4A4	Ductal:8,12,24;
ENSG00000166681	PMID:28882899 normoglycemic donors	SLIRP	Alpha:1,2,4,8,12,24;Beta:1,4,8,12,24;Ductal:2,4,8,12,24;Delta:1,8,12,24;Gamma:8,24;Acinar:1,2,4,8,12,24;	Alpha,Ductal	Alpha,Beta
ENSG00000114902	PMID:28882899 normoglycemic donors	SMC3	Alpha:1,2,4,8,12,24;Ductal:2,4,8,12,24;
ENSG00000166347	PMID:28882899 normoglycemic donors	SMDT1	Beta:1,2,4,8,12,24;Alpha:4,12,24;Delta:12,24;Ductal:12;Gamma:24;Acinar:24;	Delta	Beta
ENSG00000118363	PMID:28882899 normoglycemic donors	SMIM14	Gamma:12;
ENSG00000169230	PMID:28882899 normoglycemic donors	SMIM22	Acinar:1,2,4,24;Ductal:2,4,8,12;Gamma:1,2,4,8,12;	Acinar,Ductal	Acinar,Gamma
ENSG00000172115	PMID:28882899 hyperglycemic donors	SNAP25	Alpha:1,8,12,24;Delta:2,8,24;	Alpha
ENSG00000165215	PMID:28882899 normoglycemic donors	SNF8	Ductal:12,24;Acinar:8;Alpha:2,4,8,12;
ENSG00000127540	PMID:28882899 normoglycemic donors	SNRPG	Alpha:1,2,4,8,12,24;Beta:1,2,4,8,12,24;Acinar:1,2,4,8,12,24;Ductal:2,4,8,12,24;Delta:4,8;Gamma:1,2,4,8,24;	Alpha,Beta,Ductal	Acinar,Alpha
ENSG00000169908	PMID:28882899 normoglycemic donors	SOD1	Beta:4,8,12,24;Acinar:4,8,12,24;Ductal:12,24;Delta:12;Gamma:24;Alpha:2,4,12,24;	Beta	Acinar,Beta,Delta
ENSG00000092820	PMID:28882899 normoglycemic donors	SOD3	Ductal:8,24;
ENSG00000093010	PMID:28882899 normoglycemic donors	SPCS1	Beta:1,4,8,12;Alpha:2,4,8,12,24;Ductal:8,12;Gamma:24;Acinar:12,24;	Beta	Alpha
ENSG00000134308	PMID:28882899 normoglycemic donors	SPCS2	Beta:1,2,4,8,12,24;Ductal:2,24;Gamma:12,24;Acinar:8,12,24;Alpha:4,12,24;	Beta	Beta
ENSG00000119888	PMID:28882899 normoglycemic donors	SPINK1	Acinar:1,4,8,12,24;
ENSG00000130724	PMID:28882899 normoglycemic donors	SPINT1	Acinar:4,8,12,24;Ductal:24;	Acinar
ENSG00000105701	PMID:28882899 normoglycemic donors	SPP1	Ductal:12;
ENSG00000163468	PMID:28882899 normoglycemic donors	SQSTM1	Beta:2,4,8,12,24;Gamma:4;Acinar:12,24;Alpha:1,2,4,8,12,24;Delta:2,4,24;Ductal:2,8,12,24;	Acinar,Alpha,Beta,Delta,Ductal	Acinar,Beta,Delta,Ductal
ENSG00000183172	PMID:28882899 normoglycemic donors	SRRM1	Alpha:2,4,8,12,24;Ductal:8,24;
ENSG00000108176	PMID:28882899 normoglycemic donors	SRSF5	Beta:1,2,4,8,12,24;Alpha:1,2,4,8,12,24;Ductal:2,4,8,12,24;Delta:2,4;Gamma:2,8;Acinar:2,4,8,12,24;	Alpha,Beta	Alpha
ENSG00000119013	PMID:28882899 normoglycemic donors	SRSF9	Beta:1,2,4,8,12,24;Alpha:2,4,8,24;Ductal:4,12;Delta:4,12,24;Acinar:24;	Beta,Ductal	Alpha,Beta
ENSG00000269028	PMID:28882899 normoglycemic donors	SSNA1	Ductal:8,12;Acinar:8,12,24;
ENSG00000163041	PMID:28882899 normoglycemic donors	SSR2	Beta:1,4,8,12,24;Acinar:2,8,12,24;Ductal:8,24;Gamma:24;Alpha:2,4,8,12,24;	Beta	Acinar
ENSG00000115758	PMID:28882899 normoglycemic donors	SSR3	Beta:1,2,4,8,12,24;Acinar:12;Ductal:8,12,24;Delta:8,12,24;Alpha:8,12,24;	Beta,Ductal	Beta
ENSG00000182054	PMID:28882899 normoglycemic donors	SSX2IP	Alpha:1,2,4,8,12,24;
ENSG00000141759	PMID:28882899 normoglycemic donors	ST13	Beta:2,8,12,24;Delta:2,4,8,12,24;Ductal:8,12,24;Gamma:12,24;Acinar:12,24;Alpha:1,2,4,8,12,24;	Alpha,Beta
ENSG00000108561	PMID:28882899 normoglycemic donors	ST14	Ductal:2,4,8;
ENSG00000004779	PMID:28882899 normoglycemic donors	STARD10	Beta:1,2,4,8,12,24;Alpha:1,2,4,8,12,24;Ductal:2;Acinar:2,8,12,24;	Beta	Alpha
ENSG00000111229	PMID:28882899 normoglycemic donors	STMN2	Beta:1,2,4,8,12,24;Gamma:1,2,4,8,12,24;Alpha:1,2,4,8,12,24;	Beta	Beta
ENSG00000140264	PMID:28882899 normoglycemic donors	STOML2	Acinar:2;Ductal:2,24;Alpha:4,8,12,24;
ENSG00000110651	PMID:28882899 normoglycemic donors	SUCLG1	Ductal:12;Alpha:1,2,4,8,12,24;
ENSG00000187514	PMID:28882899 normoglycemic donors	SURF4	Beta:1,2,4,8,12,24;Alpha:1,2,4,8,12,24;	Beta	Alpha,Beta
ENSG00000213465	PMID:28882899 normoglycemic donors	SVIP	Beta:1,2,4,8,12,24;Delta:8,12,24;		Beta
ENSG00000168701	PMID:28882899 normoglycemic donors	SYCN	Acinar:8,12,24;	Acinar
ENSG00000163956	PMID:28882899 normoglycemic donors	SYF2	Alpha:1,2,4,8,12,24;Ductal:12,24;	Alpha,Beta	Alpha,Beta
ENSG00000174886	PMID:28882899 normoglycemic donors	SYNGR2	Ductal:2,8,24;
ENSG00000160213	PMID:28882899 normoglycemic donors	TACSTD2	Ductal:1,4,24;Acinar:2,4,8,12,24;	Acinar
ENSG00000135404	PMID:28882899 normoglycemic donors	TAF10	Ductal:2,12,24;Acinar:8,24;
ENSG00000127022	PMID:28882899 normoglycemic donors	TAGLN2	Beta:2,4,8,12,24;Ductal:2,24;Acinar:1,2,8,12,24;Alpha:4,12,24;	Acinar,Beta,Ductal	Alpha,Beta
ENSG00000177156	PMID:28882899 normoglycemic donors	TALDO1	Beta:1,2,4,8,12,24;Alpha:1,2,12;Acinar:8,12;Ductal:8,12,24;	Alpha,Beta	Beta
ENSG00000171222	PMID:28882899 normoglycemic donors	TAPBP	Ductal:24;
ENSG00000118680	PMID:28882899 normoglycemic donors	TAX1BP3	Ductal:1,2,24;	Ductal
ENSG00000198258	PMID:28882899 normoglycemic donors	TCEA1	Beta:1,2,24;Alpha:2,8,12,24;Delta:12;Ductal:2,24;	Beta	Beta
ENSG00000165672	PMID:28882899 normoglycemic donors	TCF25	Beta:1,4,12,24;Alpha:2,8,12,24;Delta:8;		Beta
ENSG00000185201	PMID:28882899 normoglycemic donors	TCIM	Ductal:24;		Ductal
ENSG00000145247	PMID:28882899 normoglycemic donors	TECR	Ductal:2,12;Alpha:2,4,8,12,24;	Alpha
ENSG00000119632	PMID:28882899 normoglycemic donors	TESC	Ductal:12,24;
ENSG00000169976	PMID:28882899 normoglycemic donors	TFG	Ductal:2,24;
ENSG00000140391	PMID:28882899 normoglycemic donors	THRAP3	Ductal:4,8,12,24;Alpha:2,4,12,24;Gamma:24;
ENSG00000109390	PMID:28882899 normoglycemic donors	TIMM13	Beta:1,2,4,8,12,24;Acinar:4;Alpha:2,4,8,12,24;Ductal:4,12;Delta:8,12,24;Gamma:2;	Acinar,Beta,Delta	Acinar,Beta
ENSG00000143153	PMID:28882899 normoglycemic donors	TIMM17B	Alpha:1,2,4,8,12,24;
ENSG00000173113	PMID:28882899 normoglycemic donors	TIMM8B	Ductal:4,8,12,24;
ENSG00000188677	PMID:28882899 normoglycemic donors	TM4SF1	Ductal:8,12,24;Acinar:2,4,8,12,24;	Ductal	Acinar
ENSG00000103363	PMID:28882899 normoglycemic donors	TMBIM6	Beta:1,2,4,8,12,24;Alpha:1,2,8,12,24;Ductal:8;Acinar:4,12,24;	Beta	Beta
ENSG00000154723	PMID:28882899 normoglycemic donors	TMED10	Beta:8,12,24;Ductal:12;Delta:12;Acinar:8,12,24;Alpha:2,4,8,12,24;	Alpha,Beta,Delta	Alpha,Beta,Ductal
ENSG00000116260	PMID:28882899 normoglycemic donors	TMED2	Beta:1,2,8,12,24;Ductal:4,12;Acinar:1,4,8,24;Alpha:2,4,8,12,24;	Beta	Acinar,Beta
ENSG00000112110	PMID:28882899 normoglycemic donors	TMED3	Alpha:1,2,8,12,24;Beta:2,4,8,12,24;Delta:12,24;Gamma:12;Acinar:24;	Beta	Beta
ENSG00000234745	PMID:29183809	TMED3	Alpha:1,2,8,12,24;Beta:2,4,8,12,24;Delta:12,24;Gamma:12;Acinar:24;	Beta	Beta
ENSG00000115457	PMID:28882899 normoglycemic donors	TMED9	Beta:1,2,4,8,12,24;Ductal:4,8,12;Gamma:24;Alpha:1,4,8,12,24;Delta:2;	Beta,Delta
ENSG00000077264	PMID:28882899 normoglycemic donors	TMEM123	Acinar:12,24;		Acinar
ENSG00000150787	PMID:28882899 normoglycemic donors	TMEM147	Beta:4,8,12,24;Ductal:12,24;Delta:1,24;Acinar:2,24;Alpha:2,4,8,12,24;	Beta	Alpha,Beta
ENSG00000144224	PMID:28882899 normoglycemic donors	TMEM179B	Ductal:8,12;
ENSG00000188994	PMID:28882899 normoglycemic donors	TMEM205	Ductal:4;
ENSG00000009307	PMID:28882899 normoglycemic donors	TMEM208	Beta:1,2,4,8,12,24;Delta:2,12;Acinar:8,12,24;Alpha:4,8,12,24;Ductal:1,12,24;	Beta	Beta
ENSG00000175197	PMID:28882899 normoglycemic donors	TMEM219	Beta:1,2,4,8,12,24;Alpha:2,4,8,12,24;Delta:1,12,24;Acinar:8,12,24;Gamma:1;		Beta
ENSG00000156976	PMID:28882899 normoglycemic donors	TMEM256	Acinar:2,4,8,12,24;
ENSG00000063046	PMID:28882899 normoglycemic donors	TMEM258	Acinar:1,2,4,8,12,24;Alpha:1,2,4,8,12,24;Beta:1,4,8,12,24;Ductal:1,2,4,8,12,24;Delta:1,2,4,8,12,24;Gamma:1,2,4,8,12,24;	Acinar,Alpha,Beta,Delta	Acinar,Alpha,Beta,Ductal
ENSG00000112715	PMID:28882899 normoglycemic donors	TMEM9	Alpha:2,8,12,24;	Alpha
ENSG00000106236	PMID:28882899 normoglycemic donors	TMSB10	Beta:1,2,4,8,12,24;Alpha:1,2,4,8,12,24;Ductal:8,24;Gamma:2;Acinar:1,24;	Acinar,Beta,Ductal	Alpha,Beta
ENSG00000101745	PMID:28882899 normoglycemic donors	TNFRSF12A	Beta:1,2,4,8,12,24;Ductal:1,2,8,12,24;Acinar:4,8,12,24;Delta:1,2,4,12,24;Gamma:2,4,8,12,24;	Beta,Ductal,Gamma	Acinar,Beta
ENSG00000244754	PMID:28882899 normoglycemic donors	TOMM20	Beta:1,2,4,8;Alpha:1,2,4,8,12,24;Delta:8,12,24;Ductal:2,4,8,12,24;Gamma:24;Acinar:12,24;	Acinar,Beta,Delta	Beta,Delta
ENSG00000187109	PMID:28882899 normoglycemic donors	TOMM22	Ductal:8,12,24;
ENSG00000104765	PMID:28882899 normoglycemic donors	TP53I13	Alpha:4,8,12,24;
ENSG00000031698	PMID:28882899 normoglycemic donors	TPD52	Alpha:1,2,4,8,12,24;Beta:1,2,4,8,12,24;Gamma:8;	Alpha	Alpha,Beta
ENSG00000137955	PMID:28882899 normoglycemic donors	TPR	Ductal:2,4,8,12,24;
ENSG00000104408	PMID:28882899 normoglycemic donors	TRAM1	Acinar:8,12,24;Ductal:2,8,24;		Acinar
ENSG00000150687	PMID:28882899 normoglycemic donors	TRAPPC1	Beta:1,2,4,8,12,24;Acinar:2,4,12,24;Alpha:1,2,4,8,12,24;	Alpha
ENSG00000187735	PMID:28882899 normoglycemic donors	TRAPPC2L	Beta:1,2,4,8,12,24;Alpha:2;Ductal:12,24;		Alpha,Beta
ENSG00000104435	PMID:28882899 normoglycemic donors	TRIR	Acinar:1,2,8,12,24;Beta:1,2,4,8,12,24;Delta:8,12,24;Ductal:4,8,12,24;Gamma:24;Alpha:1,2,4,8,12,24;	Beta	Beta
ENSG00000164615	PMID:28882899 normoglycemic donors	TRMT112	Beta:1,2,4,8,12,24;Alpha:2,4,8,12,24;Ductal:2,4,8,12,24;Acinar:2,4,8,12,24;Gamma:8;	Beta,Delta	Beta,Delta
ENSG00000104763	PMID:28882899 normoglycemic donors	TSC22D1	Beta:1,2,4,8,12,24;Alpha:1,2,4,8;Delta:1,2,4,8,12,24;Ductal:2,4,8,12,24;Gamma:1;	Beta,Delta	Alpha
ENSG00000173726	PMID:28882899 normoglycemic donors	TSPAN13	Beta:1,2,4,8,12,24;Acinar:24;	Beta,Gamma	Beta
ENSG00000122378	PMID:28882899 normoglycemic donors	TSPAN15	Ductal:4,12;
ENSG00000107581	PMID:28882899 normoglycemic donors	TSPAN3	Beta:1,2,4,8,12,24;Alpha:1,2,4,8,12,24;Acinar:12;Delta:12,24;	Acinar,Delta	Alpha
ENSG00000147677	PMID:28882899 normoglycemic donors	TSPO	Acinar:4,8,12,24;Ductal:24;
ENSG00000170293	PMID:28882899 normoglycemic donors	TUBA1C	Ductal:2,4;Acinar:4,8,12,24;		Ductal
ENSG00000197111	PMID:28882899 normoglycemic donors	TUBB2A	Acinar:1,2,4,8,12,24;Gamma:8,12,24;		Acinar
ENSG00000162434	PMID:28882899 normoglycemic donors	TUBB4B	Acinar:4,8,24;Ductal:2,4,8,12,24;
ENSG00000100941	PMID:28882899 normoglycemic donors	TUFM	Ductal:8,12;Acinar:8,12,24;Alpha:8,24;	Alpha,Beta	Beta
ENSG00000166295	PMID:28882899 normoglycemic donors	TXNDC17	Ductal:24;Acinar:12,24;Alpha:1,2,8,12,24;
ENSG00000096696	PMID:28882899 normoglycemic donors	TXNL4A	Beta:1,2,4,8,12,24;Ductal:8,12,24;Alpha:4,8,12,24;Delta:4;	Beta	Beta
ENSG00000187193	PMID:28882899 normoglycemic donors	TYMP	Ductal:8,24;
ENSG00000161011	PMID:28882899 normoglycemic donors	UBE2B	Beta:1,2,4,8,12,24;Alpha:1,2,4,8,12,24;Ductal:1,2,8,12,24;Delta:1,2,4;Gamma:2;Acinar:12;		Beta
ENSG00000076554	PMID:28882899 normoglycemic donors	UBE2L3	Ductal:4,12;Delta:4,8;Acinar:4,8,12,24;Alpha:2,4,8,12;
ENSG00000099622	PMID:28882899 normoglycemic donors	UBL5	Alpha:1,2,4,8,12,24;Beta:1,2,4,8,12,24;Ductal:2,4,8,12,24;Acinar:1,2,4,8,12,24;Delta:8,12;Gamma:1,2,4,8,12,24;	Acinar,Beta,Ductal	Alpha,Beta
ENSG00000117335	PMID:28882899 normoglycemic donors	UBXN4	Beta:1,2,4,8,12,24;Ductal:2,4,8,12,24;Delta:2,4,8,12,24;Gamma:4,8,12,24;Acinar:2,4,8,12,24;Alpha:2,4,8,12,24;	Beta	Beta
ENSG00000181163	PMID:28882899 normoglycemic donors	UCHL1	Beta:1,2,4;Delta:24;	Beta	Beta
ENSG00000092199	PMID:28882899 hyperglycemic donors	UCHL1	Beta:1,2,4;Delta:24;	Beta	Beta
ENSG00000164096	PMID:28882899 normoglycemic donors	UFC1	Beta:1,2,4,8,12,24;Delta:24;Alpha:2,8,12;Ductal:8,24;Acinar:1,8,12,24;Gamma:24;	Alpha,Beta,Ductal	Alpha,Beta
ENSG00000100129	PMID:28882899 normoglycemic donors	UQCR10	Beta:2,8,12,24;Acinar:1,2,4,8,12,24;Alpha:1,2,4,8,12,24;Delta:4,8;Ductal:2,4,8,12,24;	Beta
ENSG00000117614	PMID:28882899 normoglycemic donors	UQCR11	Alpha:1,2,4,8,12,24;Beta:4,8,12,24;Acinar:1,2,4,8,12,24;Delta:4,8,12;Ductal:1,2,4,8,12,24;Gamma:4,8,12,24;	Acinar,Alpha,Beta,Delta,Ductal	Acinar,Alpha,Beta,Ductal
ENSG00000164346	PMID:28882899 normoglycemic donors	UQCRFS1	Beta:1,2,4,8,12,24;Alpha:2,24;Ductal:2,4,8,12,24;Gamma:12;Acinar:2,12;	Alpha,Delta	Beta,Delta
ENSG00000137876	PMID:28882899 normoglycemic donors	UQCRQ	Acinar:1,2,4,8,12,24;Alpha:1,2,4,8,12,24;Beta:1,2,4,8,12,24;Ductal:2,4,8,12,24;Delta:1,2,8,12,24;Gamma:1,4,8,12,24;	Acinar,Beta	Alpha,Beta,Ductal
ENSG00000087074	PMID:28882899 normoglycemic donors	UXT	Beta:4,8,12,24;Alpha:1,2,4,8,12,24;Ductal:2,8,12,24;Gamma:8,24;Acinar:8,12;	Beta
ENSG00000131711	PMID:28882899 normoglycemic donors	VAMP8	Ductal:1,8;Acinar:8;Alpha:2,4,8,12,24;	Acinar
ENSG00000176485	PMID:28882899 normoglycemic donors	VCP	Ductal:4;
ENSG00000081154	PMID:28882899 normoglycemic donors	VEGFA	Beta:2,4,8,12;	Beta	Beta
ENSG00000122545	PMID:28882899 normoglycemic donors	VKORC1	Beta:1,2,4,8,12,24;Ductal:24;Alpha:2,4,8,12,24;Delta:4;	Alpha,Beta	Alpha,Beta,Ductal
ENSG00000100650	PMID:28882899 normoglycemic donors	VWA1	Alpha:2,12,24;Ductal:8,24;		Alpha
ENSG00000166922	PMID:28882899 normoglycemic donors	WNT4		Beta
ENSG00000115944	PMID:28882899 hyperglycemic donors	WNT4		Beta
ENSG00000128534	PMID:28882899 normoglycemic donors	WSB1	Ductal:8,12,24;
ENSG00000164292	PMID:28882899 normoglycemic donors	XBP1	Beta:2,4,8,12,24;Ductal:2,4,8,12;Gamma:2,24;Acinar:1,2,4,8,12,24;Alpha:1,2,4,8,12,24;	Acinar,Beta,Delta	Beta,Delta,Ductal
ENSG00000198417	PMID:28882899 normoglycemic donors	YBX3	Ductal:12,24;Acinar:1,2,8,12,24;
ENSG00000121351	PMID:28882899 normoglycemic donors	YIF1A	Beta:1,4,8,12,24;Ductal:12;Alpha:2,4,8,12,24;Gamma:24;	Beta	Alpha,Beta
ENSG00000175426	PMID:28882899 normoglycemic donors	YIPF2	Alpha:2,4,8,12,24;
ENSG00000166598	PMID:28882899 normoglycemic donors	YIPF3	Ductal:1,8,12,24;
ENSG00000135447	PMID:28882899 normoglycemic donors	YWHAB	Beta:4,8,12,24;Acinar:12,24;Ductal:1,2,4,8;Delta:8,12;Gamma:4,8,12,24;Alpha:2,4,8,12,24;	Acinar,Beta	Beta
ENSG00000136750	PMID:28882899 normoglycemic donors	YWHAH	Beta:2,4,8,12,24;Alpha:2,8,12,24;Ductal:4,8;Delta:4,12,24;Acinar:2,4;	Beta	Alpha,Delta
ENSG00000148120	PMID:28882899 normoglycemic donors	YWHAQ	Beta:2,4,8,12,24;Ductal:4,12;Acinar:12,24;Alpha:1,2,4,8,12,24;	Beta	Alpha,Beta
ENSG00000154277	PMID:28882899 normoglycemic donors	ZFAND5	Alpha:1,2,4,8,12,24;Ductal:2,4,8,12,24;Gamma:1,2,12,24;Acinar:2,4,8,12,24;	Acinar
ENSG00000168243	PMID:28882899 normoglycemic donors	ZFP36	Alpha:1,4,8,12,24;	Alpha	Alpha
ENSG00000068912	PMID:28882899 normoglycemic donors	ZFP36L1	Ductal:4,8,12,24;Acinar:1,2,4,8,12,24;	Acinar
ENSG00000070081	PMID:28882899 normoglycemic donors	ZKSCAN1	Delta:8,12,24;Alpha:1,2,4,8,12,24;		Alpha
ENSG00000108551	PMID:28882899 normoglycemic donors	ZNF292	Alpha:1,2,4,8,12,24;Ductal:2,4,8,24;Delta:1,2,8,12,24;Gamma:2,4,8,24;	Beta,Delta	Alpha,Beta,Delta
ENSG00000166557	PMID:28882899 normoglycemic donors	ZNHIT1	Beta:1,2,4,8,12,24;Ductal:8;Delta:24;Acinar:2,8;Alpha:2,4,8,12,24;	Beta	Beta
